# Supplementary material for: Eccrine Sweat as a Biofluid for Profiling Immune Biomarkers
Source: Proteomics Clin Appl. 2018 Jun 28;12(6):1800010. doi: 10.1002/prca.201800010 (PMC6282813; doi:10.1002/prca.201800010)
Supplement: Supplementary file 2 — Supporting information. [file PRCA-12-na-s002.xlsx]

## Sheet: G1
Database used:	UniProt human and bacteria Oct2016
Peptide False Discovery Rate (FDR):	0.005	0.005
Protein Identification Criteria:	"-10lgP >20 and at least 1 unique peptide"
Protein Group #	Number assigned to proteins that share matched peptides and cannot be distinguished
Protein ID	Arbitrarily assigned protein identification number. Every matched protein entry will be assigned a unique number even if part of the same group
Accession:	The accession number of the protein as in FASTA database
(-10lgP):	The protein / peptide confidence score derived from the p-value indicating the statistical significance of the peptide-spectrum match. Higher is more confident
Coverage:	The percentage of the protein sequence covered by supporting peptides
#Peptides:	number of occurances of non-identical sequences; not counting modified forms or replicates
#Unique:	number of non-identical sequences that are associated only with this protein group, not counting modified forms or replicates
PTM	post translation modifications matched in the search; modifications must be specified as part of the search. Carbamidomethylation is from alkylation of cyteines before digestion and oxidation (M) occurs during processin and data acquisition
Protein Group	Protein ID	Accession	Description	-10lgP	Coverage (%)	#Peptides	#Unique	PTM	Avg. Mass
3	6	gi|238054406|sp|P04264.6|K2C1_HUMAN	RecName: Full=Keratin type II cytoskeletal 1; AltName: Full=67 kDa cytokeratin; AltName: Full=Cytokeratin-1; Short=CK-1; AltName: Full=Hair alpha protein; AltName: Full=Keratin-1; Short=K1; AltName: Full=Type-II kerat...	426	64	82	66	Carbamidomethylation; Oxidation (M)	66039
4	3	gi|292495049|sp|P25311.2|ZA2G_HUMAN	RecName: Full=Zinc-alpha-2-glycoprotein; Short=Zn-alpha-2-GP; Short=Zn-alpha-2-glycoprotein; Flags: Precursor	423.36	75	88	88	Carbamidomethylation; Oxidation (M)	34259
5	11	gi|239938886|sp|P35527.3|K1C9_HUMAN	RecName: Full=Keratin type I cytoskeletal 9; AltName: Full=Cytokeratin-9; Short=CK-9; AltName: Full=Keratin-9; Short=K9	418.58	64	75	73	Carbamidomethylation; Oxidation (M)	62064
2	1	gi|269849769|sp|P13645.6|K1C10_HUMAN	RecName: Full=Keratin type I cytoskeletal 10; AltName: Full=Cytokeratin-10; Short=CK-10; AltName: Full=Keratin-10; Short=K10	409.81	62	77	62	Carbamidomethylation; Oxidation (M)	58827
1	87	gi|134170|sp|P12273.1|PIP_HUMAN	RecName: Full=Prolactin-inducible protein; AltName: Full=Gross cystic disease fluid protein 15; Short=GCDFP-15; AltName: Full=Prolactin-induced protein; AltName: Full=Secretory actin-binding protein; Short=SABP; AltName: F...	397.13	77	69	69	Carbamidomethylation; Oxidation (M)	16572
6	2	gi|239938650|sp|P35908.2|K22E_HUMAN	RecName: Full=Keratin type II cytoskeletal 2 epidermal; AltName: Full=Cytokeratin-2e; Short=CK-2e; AltName: Full=Epithelial keratin-2e; AltName: Full=Keratin-2 epidermis; AltName: Full=Keratin-2e; Short=K2e; AltName: ...	384.21	69	64	46	Carbamidomethylation; Oxidation (M)	65433
12	5	gi|113576|sp|P02768.2|ALBU_HUMAN	RecName: Full=Serum albumin; Flags: Precursor	364.64	63	75	75	Carbamidomethylation; Oxidation (M)	69367
15	9	gi|12231007|sp|P31944.2|CASPE_HUMAN	RecName: Full=Caspase-14; Short=CASP-14; Contains: RecName: Full=Caspase-14 subunit p17 mature form; Contains: RecName: Full=Caspase-14 subunit p10 mature form; Contains: RecName: Full=Caspase-14 subunit p20 interme...	363.34	79	51	51	Carbamidomethylation; Oxidation (M)	27680
8	31	gi|23503075|sp|P08779.4|K1C16_HUMAN	RecName: Full=Keratin type I cytoskeletal 16; AltName: Full=Cytokeratin-16; Short=CK-16; AltName: Full=Keratin-16; Short=K16	348.08	71	55	24	Carbamidomethylation; Oxidation (M)	51268
18	7	gi|257051080|sp|Q08188.4|TGM3_HUMAN	RecName: Full=Protein-glutamine gamma-glutamyltransferase E; AltName: Full=Transglutaminase E; Short=TG(E); Short=TGE; Short=TGase E; AltName: Full=Transglutaminase-3; Short=TGase-3; Contains: RecName: Full=Protein-glu...	338.71	54	48	48	Carbamidomethylation; Oxidation (M)	76632
33	14	gi|161784343|sp|P35237.3|SPB6_HUMAN	RecName: Full=Serpin B6; AltName: Full=Cytoplasmic antiproteinase; Short=CAP; AltName: Full=Peptidase inhibitor 6; Short=PI-6; AltName: Full=Placental thrombin inhibitor	330.41	68	27	24	Carbamidomethylation; Oxidation (M)	42622
13	22	gi|143811411|sp|P13647.3|K2C5_HUMAN	RecName: Full=Keratin type II cytoskeletal 5; AltName: Full=58 kDa cytokeratin; AltName: Full=Cytokeratin-5; Short=CK-5; AltName: Full=Keratin-5; Short=K5; AltName: Full=Type-II keratin Kb5	329.92	58	47	26	Carbamidomethylation; Oxidation (M)	62378
22	10	gi|20140145|sp|Q96P63.1|SPB12_HUMAN	RecName: Full=Serpin B12	324.15	46	29	26	Carbamidomethylation; Oxidation (M)	46276
21	8	gi|20139982|sp|O75635.1|SPB7_HUMAN	RecName: Full=Serpin B7; AltName: Full=Megsin; AltName: Full=TP55	324.02	70	43	39	Carbamidomethylation; Oxidation (M)	42905
7	25	gi|229463044|sp|P02533.4|K1C14_HUMAN	RecName: Full=Keratin type I cytoskeletal 14; AltName: Full=Cytokeratin-14; Short=CK-14; AltName: Full=Keratin-14; Short=K14	322.48	69	53	17	Carbamidomethylation; Oxidation (M)	51562
10	17	gi|1346344|sp|P02538.3|K2C6A_HUMAN	RecName: Full=Keratin type II cytoskeletal 6A; AltName: Full=Cytokeratin-6A; Short=CK-6A; AltName: Full=Cytokeratin-6D; Short=CK-6D; AltName: Full=Keratin-6A; Short=K6A; AltName: Full=Type-II keratin Kb6; AltName: Alle...	315.37	62	49	4	Carbamidomethylation; Oxidation (M)	60045
25	15	gi|20141712|sp|P29508.2|SPB3_HUMAN	RecName: Full=Serpin B3; AltName: Full=Protein T4-A; AltName: Full=Squamous cell carcinoma antigen 1; Short=SCCA-1	312.91	53	29	14	Oxidation (M)	44565
19	4	gi|115892|sp|P16870.1|CBPE_HUMAN	RecName: Full=Carboxypeptidase E; Short=CPE; AltName: Full=Carboxypeptidase H; Short=CPH; AltName: Full=Enkephalin convertase; AltName: Full=Prohormone-processing carboxypeptidase; Flags: Precursor	311.98	54	42	42	Carbamidomethylation; Oxidation (M)	53151
35	20	gi|34222503|sp|O75223.1|GGCT_HUMAN	RecName: Full=Gamma-glutamylcyclotransferase; AltName: Full=Cytochrome c-releasing factor 21	300.97	82	27	27	Carbamidomethylation; Oxidation (M)	21008
27	13	gi|12230985|sp|P05089.2|ARGI1_HUMAN	RecName: Full=Arginase-1; AltName: Full=Liver-type arginase; AltName: Full=Type I arginase	296.8	74	34	34	Carbamidomethylation; Oxidation (M)	34735
24	85	gi|129141|sp|P04845.1|OMPA_SERMA	RecName: Full=Outer membrane protein A; Flags: Precursor	290.92	53	24	14	Carbamidomethylation; Oxidation (M)	38426
14	49	gi|547751|sp|Q04695.2|K1C17_HUMAN	RecName: Full=Keratin type I cytoskeletal 17; AltName: Full=39.1; AltName: Full=Cytokeratin-17; Short=CK-17; AltName: Full=Keratin-17; Short=K17	280.01	55	34	10	Carbamidomethylation; Oxidation (M)	48106
56	24	gi|288558851|sp|P09668.4|CATH_HUMAN	RecName: Full=Pro-cathepsin H; Contains: RecName: Full=Cathepsin H mini chain; Contains: RecName: Full=Cathepsin H; Contains: RecName: Full=Cathepsin H heavy chain; Contains: RecName: Full=Cathepsin H light chain; Flag...	272.71	45	25	25	Carbamidomethylation; Oxidation (M)	37394
81	33	gi|6016127|sp|Q92820.2|GGH_HUMAN	RecName: Full=Gamma-glutamyl hydrolase; AltName: Full=Conjugase; AltName: Full=GH; AltName: Full=Gamma-Glu-X carboxypeptidase; Flags: Precursor	266.02	43	16	16	Oxidation (M)	35964
20	245	gi|6831581|sp|O95969.1|SG1D2_HUMAN	RecName: Full=Secretoglobin family 1D member 2; AltName: Full=Lipophilin-B; Flags: Precursor	265	70	19	19	Carbamidomethylation; Oxidation (M)	9925
44	12	gi|115702|sp|P04040.3|CATA_HUMAN	RecName: Full=Catalase	260.09	40	26	26	Carbamidomethylation; Oxidation (M)	59756
150	200	gi|353526311|sp|P60174.3|TPIS_HUMAN	RecName: Full=Triosephosphate isomerase; Short=TIM; AltName: Full=Triose-phosphate isomerase	253.5	40	15	13	Carbamidomethylation	30791
57	856	gi|166989720|sp|A8GIR9.1|GCSP_SERP5	RecName: Full=Glycine dehydrogenase (decarboxylating); AltName: Full=Glycine cleavage system P-protein; AltName: Full=Glycine decarboxylase; AltName: Full=Glycine dehydrogenase (aminomethyl-transferring)	248.18	20	21	6	Carbamidomethylation; Oxidation (M)	104560
47	19	gi|74728144|sp|Q8IW75.1|SPA12_HUMAN	RecName: Full=Serpin A12; AltName: Full=OL-64; AltName: Full=Visceral adipose tissue-derived serine protease inhibitor; Short=Vaspin; AltName: Full=Visceral adipose-specific serpin; Flags: Precursor	247.71	45	26	26	Carbamidomethylation; Oxidation (M)	47175
42	23	gi|212276474|sp|P50452.2|SPB8_HUMAN	RecName: Full=Serpin B8; AltName: Full=Cytoplasmic antiproteinase 2; Short=CAP-2; Short=CAP2; AltName: Full=Peptidase inhibitor 8; Short=PI-8	246.96	49	20	17	Carbamidomethylation; Oxidation (M)	42767
43	27	gi|1710877|sp|P48594.2|SPB4_HUMAN	RecName: Full=Serpin B4; AltName: Full=Leupin; AltName: Full=Peptidase inhibitor 11; Short=PI-11; AltName: Full=Squamous cell carcinoma antigen 2; Short=SCCA-2	243.85	35	17	2	Carbamidomethylation; Oxidation (M)	44854
29	29	gi|292495005|sp|Q02413.2|DSG1_HUMAN	RecName: Full=Desmoglein-1; AltName: Full=Cadherin family member 4; AltName: Full=Desmosomal glycoprotein 1; Short=DG1; Short=DGI; AltName: Full=Pemphigus foliaceus antigen; Flags: Precursor	239.16	17	20	20	Carbamidomethylation; Oxidation (M)	113748
23	38	gi|189027993|sp|A8G8E0.1|EFTU1_SERP5	RecName: Full=Elongation factor Tu 1; Short=EF-Tu 1	239.13	62	24	2	Carbamidomethylation; Oxidation (M)	43188
144	35	gi|1352726|sp|P30086.3|PEBP1_HUMAN	RecName: Full=Phosphatidylethanolamine-binding protein 1; Short=PEBP-1; AltName: Full=HCNPpp; AltName: Full=Neuropolypeptide h3; AltName: Full=Prostatic-binding protein; AltName: Full=Raf kinase inhibitor protein; Short...	233.86	55	14	14	Carbamidomethylation; Oxidation (M)	21057
61	158	gi|120649|sp|P04406.3|G3P_HUMAN	RecName: Full=Glyceraldehyde-3-phosphate dehydrogenase; Short=GAPDH; AltName: Full=Peptidyl-cysteine S-nitrosylase GAPDH	232.73	40	15	12	Carbamidomethylation; Oxidation (M)	36053
68	115	gi|266344|sp|P30740.1|ILEU_HUMAN	RecName: Full=Leukocyte elastase inhibitor; Short=LEI; AltName: Full=Monocyte/neutrophil elastase inhibitor; Short=EI; Short=M/NEI; AltName: Full=Peptidase inhibitor 2; Short=PI-2; AltName: Full=Serpin B1	231.3	43	17	14	Oxidation (M)	42742
38	80	gi|39932037|sp|Q7N8Z1.1|TAL_PHOLL	RecName: Full=Transaldolase	230.34	41	21	3	Carbamidomethylation	35367
253	4680	gi|45476906|sp|Q86YZ3.2|HORN_HUMAN	RecName: Full=Hornerin	227.72	5	7	7		282389
79	34	gi|116533|sp|P10909.1|CLUS_HUMAN	RecName: Full=Clusterin; AltName: Full=Aging-associated gene 4 protein; AltName: Full=Apolipoprotein J; Short=Apo-J; AltName: Full=Complement cytolysis inhibitor; Short=CLI; AltName: Full=Complement-associated protein SP-...	226.79	34	16	14	Oxidation (M)	52495
280	120	gi|215274114|sp|P40926.3|MDHM_HUMAN	RecName: Full=Malate dehydrogenase mitochondrial; Flags: Precursor	225.21	33	10	9	Carbamidomethylation; Oxidation (M)	35503
50	915	gi|20141302|sp|P81605.2|DCD_HUMAN	RecName: Full=Dermcidin; AltName: Full=Preproteolysin; Contains: RecName: Full=Survival-promoting peptide; Contains: RecName: Full=DCD-1; Flags: Precursor	224.66	55	11	11	Carbamidomethylation	11284
116	36	gi|61252703|sp|Q9UI42.2|CBPA4_HUMAN	RecName: Full=Carboxypeptidase A4; AltName: Full=Carboxypeptidase A3; Flags: Precursor	220.24	23	14	14	Oxidation (M)	47351
40	81	gi|308153590|sp|Q7Z794.3|K2C1B_HUMAN	RecName: Full=Keratin type II cytoskeletal 1b; AltName: Full=Cytokeratin-1B; Short=CK-1B; AltName: Full=Keratin-77; Short=K77; AltName: Full=Type-II keratin Kb39	212.83	24	19	10	Oxidation (M)	61901
134	47	gi|1346191|sp|P48637.1|GSHB_HUMAN	RecName: Full=Glutathione synthetase; Short=GSH synthetase; Short=GSH-S; AltName: Full=Glutathione synthase	211.65	26	14	14	Carbamidomethylation; Oxidation (M)	52385
52	527	gi|296439318|sp|Q3SY84.3|K2C71_HUMAN	RecName: Full=Keratin type II cytoskeletal 71; AltName: Full=Cytokeratin-71; Short=CK-71; AltName: Full=Keratin-71; Short=K71; AltName: Full=Type II inner root sheath-specific keratin-K6irs1; Short=Keratin 6 irs; Sho...	211.35	31	20	6	Oxidation (M)	57292
155	86	gi|223590208|sp|Q06828.2|FMOD_HUMAN	RecName: Full=Fibromodulin; Short=FM; AltName: Full=Collagen-binding 59 kDa protein; AltName: Full=Keratan sulfate proteoglycan fibromodulin; Short=KSPG fibromodulin; Flags: Precursor	206.61	26	12	12	Carbamidomethylation; Oxidation (M)	43179
96	21	gi|3023394|sp|Q13867.1|BLMH_HUMAN	RecName: Full=Bleomycin hydrolase; Short=BH; Short=BLM hydrolase; Short=BMH	203.03	30	15	15	Carbamidomethylation; Oxidation (M)	52562
110	255	gi|115574|sp|P07384.1|CAN1_HUMAN	RecName: Full=Calpain-1 catalytic subunit; AltName: Full=Calcium-activated neutral proteinase 1; Short=CANP 1; AltName: Full=Calpain mu-type; AltName: Full=Calpain-1 large subunit; AltName: Full=Cell proliferation-inducin...	202.74	17	14	14	Carbamidomethylation; Oxidation (M)	81890
120	30	gi|21903479|sp|P18206.4|VINC_HUMAN	RecName: Full=Vinculin; AltName: Full=Metavinculin; Short=MV	202.73	13	15	15	Oxidation (M)	123799
129	160	gi|118177|sp|P01040.1|CYTA_HUMAN	RecName: Full=Cystatin-A; AltName: Full=Cystatin-AS; AltName: Full=Stefin-A; Contains: RecName: Full=Cystatin-A N-terminally processed	202.42	73	10	10		11006
78	139	gi|166201593|sp|A8AQM8.1|EFG_CITK8	RecName: Full=Elongation factor G; Short=EF-G	202.14	21	14	5	Oxidation (M)	77460
184	104	gi|20178316|sp|P10619.2|PPGB_HUMAN	RecName: Full=Lysosomal protective protein; AltName: Full=Carboxypeptidase C; AltName: Full=Carboxypeptidase L; AltName: Full=Cathepsin A; AltName: Full=Protective protein cathepsin A; Short=PPCA; AltName: Full=Protecti...	202.03	21	11	11	Carbamidomethylation; Oxidation (M)	54466
75	238	gi|1168238|sp|P41577.1|6PGD_RAOTE	RecName: Full=6-phosphogluconate dehydrogenase decarboxylating	199.79	23	12	2	Oxidation (M)	48834
114	84	gi|12643252|sp|Q9UIV8.2|SPB13_HUMAN	RecName: Full=Serpin B13; AltName: Full=HaCaT UV-repressible serpin; Short=Hurpin; AltName: Full=Headpin; AltName: Full=Peptidase inhibitor 13; Short=PI-13; AltName: Full=Proteinase inhibitor 13	198.77	36	16	16	Oxidation (M)	44276
106	28	gi|123081|sp|P07686.3|HEXB_HUMAN	RecName: Full=Beta-hexosaminidase subunit beta; AltName: Full=Beta-N-acetylhexosaminidase subunit beta; Short=Hexosaminidase subunit B; AltName: Full=Cervical cancer proto-oncogene 7 protein; Short=HCC-7; AltName: Full=N-...	198.36	22	15	13	Carbamidomethylation; Oxidation (M)	63111
210	201	gi|56404943|sp|Q99497.2|PARK7_HUMAN	RecName: Full=Protein deglycase DJ-1; Short=DJ-1; AltName: Full=Oncogene DJ1; AltName: Full=Parkinson disease protein 7; Flags: Precursor	197.55	55	12	12	Carbamidomethylation; Oxidation (M)	19891
69	95	gi|166990363|sp|A8G7M6.1|ATPA_SERP5	RecName: Full=ATP synthase subunit alpha; AltName: Full=ATP synthase F1 sector subunit alpha; AltName: Full=F-ATPase subunit alpha	197.42	28	15	4	Carbamidomethylation; Oxidation (M)	55268
128	106	gi|1352712|sp|P05120.2|PAI2_HUMAN	RecName: Full=Plasminogen activator inhibitor 2; Short=PAI-2; AltName: Full=Monocyte Arg-serpin; AltName: Full=Placental plasminogen activator inhibitor; AltName: Full=Serpin B2; AltName: Full=Urokinase inhibitor; Flags:...	197.31	15	11	7	Oxidation (M)	46596
90	82	gi|206729915|sp|P11279.3|LAMP1_HUMAN	RecName: Full=Lysosome-associated membrane glycoprotein 1; Short=LAMP-1; Short=Lysosome-associated membrane protein 1; AltName: Full=CD107 antigen-like family member A; AltName: CD_antigen=CD107a; Flags: Precursor	197.19	19	10	10		44882
32	205	gi|311033484|sp|P08727.4|K1C19_HUMAN	RecName: Full=Keratin type I cytoskeletal 19; AltName: Full=Cytokeratin-19; Short=CK-19; AltName: Full=Keratin-19; Short=K19	196.33	26	17	3	Oxidation (M)	44106
183	381	gi|113950|sp|P07355.2|ANXA2_HUMAN	RecName: Full=Annexin A2; AltName: Full=Annexin II; AltName: Full=Annexin-2; AltName: Full=Calpactin I heavy chain; AltName: Full=Calpactin-1 heavy chain; AltName: Full=Chromobindin-8; AltName: Full=Lipocortin II; AltNam...	195.15	33	10	10	Carbamidomethylation	38604
130	26	gi|212276510|sp|Q9UHL4.3|DPP2_HUMAN	RecName: Full=Dipeptidyl peptidase 2; AltName: Full=Dipeptidyl aminopeptidase II; AltName: Full=Dipeptidyl peptidase 7; AltName: Full=Dipeptidyl peptidase II; Short=DPP II; AltName: Full=Quiescent cell proline dipeptid...	193.95	28	15	15		54342
86	250	gi|84029556|sp|P0AG83.1|PSTS_SHIFL	RecName: Full=Phosphate-binding protein PstS; Short=PBP; Flags: Precursor	192.3	21	9	9		37024
86	251	gi|84029555|sp|P0AG82.1|PSTS_ECOLI	RecName: Full=Phosphate-binding protein PstS; Short=PBP; Flags: Precursor	192.3	21	9	9		37024
220	234	gi|12644075|sp|O60911.2|CATL2_HUMAN	RecName: Full=Cathepsin L2; AltName: Full=Cathepsin U; AltName: Full=Cathepsin V; Flags: Precursor	192.05	30	8	8	Carbamidomethylation; Oxidation (M)	37329
159	153	gi|47115668|sp|Q08380.1|LG3BP_HUMAN	RecName: Full=Galectin-3-binding protein; AltName: Full=Basement membrane autoantigen p105; AltName: Full=Lectin galactoside-binding soluble 3-binding protein; AltName: Full=Mac-2-binding protein; Short=MAC2BP; Short=M...	190.38	22	12	12	Carbamidomethylation; Oxidation (M)	65331
324	359	gi|125145|sp|P01834.1|IGKC_HUMAN	RecName: Full=Ig kappa chain C region	189.49	55	7	7	Carbamidomethylation	11609
188	431	gi|74745319|sp|Q5T749.1|KPRP_HUMAN	RecName: Full=Keratinocyte proline-rich protein; Short=hKPRP	189.2	13	6	6	Carbamidomethylation	64136
127	368	gi|51316027|sp|Q8NBJ4.1|GOLM1_HUMAN	RecName: Full=Golgi membrane protein 1; AltName: Full=Golgi membrane protein GP73; AltName: Full=Golgi phosphoprotein 2	184.5	27	10	10		45333
168	79	gi|116241365|sp|P21333.4|FLNA_HUMAN	RecName: Full=Filamin-A; Short=FLN-A; AltName: Full=Actin-binding protein 280; Short=ABP-280; AltName: Full=Alpha-filamin; AltName: Full=Endothelial actin-binding protein; AltName: Full=Filamin-1; AltName: Full=Non-mus...	183.54	4	11	11	Oxidation (M)	280737
135	235	gi|167012073|sp|A8G9H8.1|DEOB_SERP5	RecName: Full=Phosphopentomutase; AltName: Full=Phosphodeoxyribomutase	183.14	23	9	3	Carbamidomethylation	44273
93	256	gi|302393718|sp|P62987.2|RL40_HUMAN	RecName: Full=Ubiquitin-60S ribosomal protein L40; AltName: Full=CEP52; AltName: Full=Ubiquitin A-52 residue ribosomal protein fusion product 1; Contains: RecName: Full=Ubiquitin; Contains: RecName: Full=60S ribosomal ...	182.01	41	7	7	Oxidation (M)	14728
93	257	gi|302393745|sp|P62979.2|RS27A_HUMAN	RecName: Full=Ubiquitin-40S ribosomal protein S27a; AltName: Full=Ubiquitin carboxyl extension protein 80; Contains: RecName: Full=Ubiquitin; Contains: RecName: Full=40S ribosomal protein S27a; Flags: Precursor	182.01	34	7	7	Oxidation (M)	17965
93	259	gi|302595875|sp|P0CG47.1|UBB_HUMAN	RecName: Full=Polyubiquitin-B; Contains: RecName: Full=Ubiquitin; Flags: Precursor	182.01	23	7	7	Oxidation (M)	25762
93	292	gi|391358178|sp|P0CG48.3|UBC_HUMAN	RecName: Full=Polyubiquitin-C; Contains: RecName: Full=Ubiquitin; Flags: Precursor	182.01	8	7	7	Oxidation (M)	77039
64	448	gi|6225138|sp|O66206.1|CH60_SERMA	RecName: Full=60 kDa chaperonin; AltName: Full=GroEL protein; AltName: Full=Protein Cpn60	180.81	37	17	3	Carbamidomethylation; Oxidation (M)	56680
194	206	gi|399376|sp|Q01459.1|DIAC_HUMAN	RecName: Full=Di-N-acetylchitobiase; Flags: Precursor	180.53	25	9	9	Oxidation (M)	43760
142	243	gi|135773|sp|P10599.3|THIO_HUMAN	RecName: Full=Thioredoxin; Short=Trx; AltName: Full=ATL-derived factor; Short=ADF; AltName: Full=Surface-associated sulphydryl protein; Short=SASP	180.39	61	10	9	Carbamidomethylation; Oxidation (M)	11737
164	100	gi|288558804|sp|P20933.2|ASPG_HUMAN	RecName: Full=N(4)-(beta-N-acetylglucosaminyl)-L-asparaginase; AltName: Full=Aspartylglucosaminidase; AltName: Full=Glycosylasparaginase; AltName: Full=N4-(N-acetyl-beta-glucosaminyl)-L-asparagine amidase; Contains: Re...	179.85	20	10	10	Carbamidomethylation; Oxidation (M)	37208
85	334	gi|74723316|sp|Q7Z3Z0.1|K1C25_HUMAN	RecName: Full=Keratin type I cytoskeletal 25; AltName: Full=Cytokeratin-25; Short=CK-25; AltName: Full=Keratin-25; Short=K25; AltName: Full=Keratin-25A; Short=K25A; AltName: Full=Type I inner root sheath-specific kera...	179.78	22	12	4	Oxidation (M)	49318
132	32	gi|6648092|sp|P37837.2|TALDO_HUMAN	RecName: Full=Transaldolase	179.32	26	12	7	Carbamidomethylation; Oxidation (M)	37540
98	133	gi|134611|sp|P00441.2|SODC_HUMAN	RecName: Full=Superoxide dismutase [Cu-Zn]; AltName: Full=Superoxide dismutase 1; Short=hSod1	178.96	51	14	14	Carbamidomethylation	15936
175	77	gi|14916957|sp|P14384.2|CBPM_HUMAN	RecName: Full=Carboxypeptidase M; Short=CPM; Flags: Precursor	178.45	21	10	10	Oxidation (M)	50514
451	532	gi|74734243|sp|Q9HAT2.1|SIAE_HUMAN	RecName: Full=Sialate O-acetylesterase; AltName: Full=H-Lse; AltName: Full=Sialic acid-specific 9-O-acetylesterase; Flags: Precursor	178.17	14	5	5	Oxidation (M)	58315
58	4645	gi|115502381|sp|P15924.3|DESP_HUMAN	RecName: Full=Desmoplakin; Short=DP; AltName: Full=250/210 kDa paraneoplastic pemphigus antigen	177.76	5	18	18		331774
122	360	gi|121039|sp|P01857.1|IGHG1_HUMAN	RecName: Full=Ig gamma-1 chain C region	177.74	28	9	2	Carbamidomethylation; Oxidation (M)	36106
126	119	gi|308153641|sp|A8K2U0.3|A2ML1_HUMAN	RecName: Full=Alpha-2-macroglobulin-like protein 1; AltName: Full=C3 and PZP-like alpha-2-macroglobulin domain-containing protein 9; Flags: Precursor	176.79	8	11	11	Oxidation (M)	161106
17	613	gi|586830503|sp|Q8NHM4.2|TRY6_HUMAN	RecName: Full=Putative trypsin-6; AltName: Full=Serine protease 3 pseudogene 2; AltName: Full=Trypsinogen C; Flags: Precursor	176.03	15	10	4	Carbamidomethylation; Oxidation (M)	26537
17	614	gi|136408|sp|P07477.1|TRY1_HUMAN	RecName: Full=Trypsin-1; AltName: Full=Beta-trypsin; AltName: Full=Cationic trypsinogen; AltName: Full=Serine protease 1; AltName: Full=Trypsin I; Contains: RecName: Full=Alpha-trypsin chain 1; Contains: RecName: Full=Alp...	176.03	15	10	4	Carbamidomethylation; Oxidation (M)	26558
180	125	gi|112874|sp|P01011.2|AACT_HUMAN	RecName: Full=Alpha-1-antichymotrypsin; Short=ACT; AltName: Full=Cell growth-inhibiting gene 24/25 protein; AltName: Full=Serpin A3; Contains: RecName: Full=Alpha-1-antichymotrypsin His-Pro-less; Flags: Precursor	176.03	22	10	9	Oxidation (M)	47651
206	433	gi|120611|sp|P09958.2|FURIN_HUMAN	RecName: Full=Furin; AltName: Full=Dibasic-processing enzyme; AltName: Full=Paired basic amino acid residue-cleaving enzyme; Short=PACE; Flags: Precursor	176	15	12	12	Carbamidomethylation; Oxidation (M)	86678
107	99	gi|59797902|sp|O75629.1|CREG1_HUMAN	RecName: Full=Protein CREG1; AltName: Full=Cellular repressor of E1A-stimulated genes 1; Flags: Precursor	175.94	41	10	10	Carbamidomethylation; Oxidation (M)	24075
16	594	gi|209572698|sp|P35030.2|TRY3_HUMAN	RecName: Full=Trypsin-3; AltName: Full=Brain trypsinogen; AltName: Full=Mesotrypsinogen; AltName: Full=Serine protease 3; AltName: Full=Serine protease 4; AltName: Full=Trypsin III; AltName: Full=Trypsin IV; Flags: Pre...	175.12	11	10	4	Carbamidomethylation; Oxidation (M)	32529
282	406	gi|6093536|sp|O60259.1|KLK8_HUMAN	RecName: Full=Kallikrein-8; Short=hK8; AltName: Full=Neuropsin; Short=NP; AltName: Full=Ovasin; AltName: Full=Serine protease 19; AltName: Full=Serine protease TADG-14; AltName: Full=Tumor-associated differentially expre...	174.62	25	7	6	Carbamidomethylation	28048
190	260	gi|172046820|sp|P31151.4|S10A7_HUMAN	RecName: Full=Protein S100-A7; AltName: Full=Psoriasin; AltName: Full=S100 calcium-binding protein A7	173.78	55	6	6	Carbamidomethylation; Oxidation (M)	11471
117	156	gi|223590198|sp|Q08554.2|DSC1_HUMAN	RecName: Full=Desmocollin-1; AltName: Full=Cadherin family member 1; AltName: Full=Desmosomal glycoprotein 2/3; Short=DG2/DG3; Flags: Precursor	173.41	10	9	9	Carbamidomethylation; Oxidation (M)	99987
76	531	gi|166989730|sp|A8GIS1.1|GCST_SERP5	RecName: Full=Aminomethyltransferase; AltName: Full=Glycine cleavage system T protein	173.14	28	12	3	Carbamidomethylation; Oxidation (M)	40082
195	873	gi|1172448|sp|P43753.2|PFLB_HAEIN	RecName: Full=Formate acetyltransferase; AltName: Full=Pyruvate formate-lyase	172.68	11	8	2	Carbamidomethylation; Oxidation (M)	86299
191	1243	gi|88942917|sp|P0AA27.2|THIO_ECO57	RecName: Full=Thioredoxin-1; Short=Trx-1	172.52	51	7	6	Carbamidomethylation; Oxidation (M)	11807
191	1239	gi|88942919|sp|P0AA29.2|THIO_SALTI	RecName: Full=Thioredoxin-1; Short=Trx-1	172.52	51	7	6	Carbamidomethylation; Oxidation (M)	11807
191	1240	gi|76363561|sp|P0AA28.2|THIO_SALTY	RecName: Full=Thioredoxin-1; Short=Trx-1	172.52	51	7	6	Carbamidomethylation; Oxidation (M)	11807
191	1241	gi|88942918|sp|P0AA26.2|THIO_ECOL6	RecName: Full=Thioredoxin-1; Short=Trx-1	172.52	51	7	6	Carbamidomethylation; Oxidation (M)	11807
191	1242	gi|88942920|sp|P0AA30.2|THIO_SHIFL	RecName: Full=Thioredoxin-1; Short=Trx-1	172.52	51	7	6	Carbamidomethylation; Oxidation (M)	11807
191	1244	gi|76363560|sp|P0AA25.2|THIO_ECOLI	RecName: Full=Thioredoxin-1; Short=Trx-1	172.52	51	7	6	Carbamidomethylation; Oxidation (M)	11807
177	755	gi|218512079|sp|P01859.2|IGHG2_HUMAN	RecName: Full=Ig gamma-2 chain C region	172.28	26	8	2	Carbamidomethylation; Oxidation (M)	35901
211	96	gi|150421625|sp|P01833.4|PIGR_HUMAN	RecName: Full=Polymeric immunoglobulin receptor; Short=PIgR; Short=Poly-Ig receptor; AltName: Full=Hepatocellular carcinoma-associated protein TB6; Contains: RecName: Full=Secretory component; Flags: Precursor	172.28	11	10	10	Carbamidomethylation	83284
153	899	gi|189039304|sp|A9MRH2.1|GCSP_SALAR	RecName: Full=Glycine dehydrogenase (decarboxylating); AltName: Full=Glycine cleavage system P-protein; AltName: Full=Glycine decarboxylase; AltName: Full=Glycine dehydrogenase (aminomethyl-transferring)	171.96	7	8	2	Carbamidomethylation; Oxidation (M)	104363
156	429	gi|166980501|sp|A8GD00.1|Y1887_SERP5	RecName: Full=UPF0312 protein Spro_1887; Flags: Precursor	171.44	49	8	8		20899
243	157	gi|296434507|sp|O75369.2|FLNB_HUMAN	RecName: Full=Filamin-B; Short=FLN-B; AltName: Full=ABP-278; AltName: Full=ABP-280 homolog; AltName: Full=Actin-binding-like protein; AltName: Full=Beta-filamin; AltName: Full=Filamin homolog 1; Short=Fh1; AltName: Ful...	170.46	3	7	7	Carbamidomethylation	278162
83	528	gi|166198427|sp|A1TKQ5.1|CH60_ACIAC	RecName: Full=60 kDa chaperonin; AltName: Full=GroEL protein; AltName: Full=Protein Cpn60	170.27	20	11	2	Oxidation (M)	57008
340	204	gi|296452994|sp|Q6P1J6.3|PLB1_HUMAN	RecName: Full=Phospholipase B1 membrane-associated; Short=Phospholipase B; Short=hPLB; AltName: Full=Phospholipase B/lipase; Short=PLB/LIP; Includes: RecName: Full=Phospholipase A2; Includes: RecName: Full=Lysophospho...	169.44	3	4	4		163080
254	78	gi|74718025|sp|Q9H0W9.1|CK054_HUMAN	RecName: Full=Ester hydrolase C11orf54	169.27	26	8	8	Carbamidomethylation; Oxidation (M)	35117
160	995	gi|46397333|sp|P60709.1|ACTB_HUMAN	RecName: Full=Actin cytoplasmic 1; AltName: Full=Beta-actin; Contains: RecName: Full=Actin cytoplasmic 1 N-terminally processed	167.22	26	10	10	Oxidation (M)	41737
160	996	gi|54036678|sp|P63261.1|ACTG_HUMAN	RecName: Full=Actin cytoplasmic 2; AltName: Full=Gamma-actin; Contains: RecName: Full=Actin cytoplasmic 2 N-terminally processed	167.22	26	10	10	Oxidation (M)	41793
315	341	gi|3183087|sp|Q99574.1|NEUS_HUMAN	RecName: Full=Neuroserpin; AltName: Full=Peptidase inhibitor 12; Short=PI-12; AltName: Full=Serpin I1; Flags: Precursor	167.15	16	7	6		46427
396	925	gi|3122258|sp|P56537.1|IF6_HUMAN	RecName: Full=Eukaryotic translation initiation factor 6; Short=eIF-6; AltName: Full=B(2)GCN homolog; AltName: Full=B4 integrin interactor; AltName: Full=CAB; AltName: Full=p27(BBP)	166.26	16	5	5		26599
275	552	gi|68067549|sp|P07858.3|CATB_HUMAN	RecName: Full=Cathepsin B; AltName: Full=APP secretase; Short=APPS; AltName: Full=Cathepsin B1; Contains: RecName: Full=Cathepsin B light chain; Contains: RecName: Full=Cathepsin B heavy chain; Flags: Precursor	165.46	23	8	8	Carbamidomethylation; Oxidation (M)	37822
239	1143	gi|338817914|sp|P08582.2|TRFM_HUMAN	RecName: Full=Melanotransferrin; AltName: Full=Melanoma-associated antigen p97; AltName: CD_antigen=CD228; Flags: Precursor	164.75	9	7	6	Carbamidomethylation	80215
204	126	gi|113584|sp|P01876.2|IGHA1_HUMAN	RecName: Full=Ig alpha-1 chain C region	164.09	26	10	3	Carbamidomethylation	37655
281	90	gi|121116|sp|P06396.1|GELS_HUMAN	RecName: Full=Gelsolin; AltName: Full=AGEL; AltName: Full=Actin-depolymerizing factor; Short=ADF; AltName: Full=Brevin; Flags: Precursor	161.82	10	7	7		85697
101	335	gi|166218809|sp|Q8N1N4.2|K2C78_HUMAN	RecName: Full=Keratin type II cytoskeletal 78; AltName: Full=Cytokeratin-78; Short=CK-78; AltName: Full=Keratin-5b; AltName: Full=Keratin-78; Short=K78; AltName: Full=Type-II keratin Kb40	161.16	15	11	3	Carbamidomethylation	56866
158	1792	gi|71159291|sp|P0A9P1.2|DLDH_ECOL6	RecName: Full=Dihydrolipoyl dehydrogenase; AltName: Full=Dihydrolipoamide dehydrogenase; AltName: Full=E3 component of pyruvate and 2-oxoglutarate dehydrogenases complexes; AltName: Full=Glycine cleavage system L protei...	158.84	12	5	3	Carbamidomethylation; Oxidation (M)	50689
158	1794	gi|71159293|sp|P0A9P3.2|DLDH_SHIFL	RecName: Full=Dihydrolipoyl dehydrogenase; AltName: Full=Dihydrolipoamide dehydrogenase; AltName: Full=E3 component of pyruvate and 2-oxoglutarate dehydrogenases complexes; AltName: Full=Glycine cleavage system L protei...	158.84	12	5	3	Carbamidomethylation; Oxidation (M)	50689
158	1793	gi|71159290|sp|P0A9P2.2|DLDH_ECO57	RecName: Full=Dihydrolipoyl dehydrogenase; AltName: Full=Dihydrolipoamide dehydrogenase; AltName: Full=E3 component of pyruvate and 2-oxoglutarate dehydrogenases complexes; AltName: Full=Glycine cleavage system L protei...	158.84	12	5	3	Carbamidomethylation; Oxidation (M)	50689
158	1795	gi|71159292|sp|P0A9P0.2|DLDH_ECOLI	RecName: Full=Dihydrolipoyl dehydrogenase; AltName: Full=Dihydrolipoamide dehydrogenase; AltName: Full=E3 component of pyruvate and 2-oxoglutarate dehydrogenases complexes; AltName: Full=Glycine cleavage system L protei...	158.84	12	5	3	Carbamidomethylation; Oxidation (M)	50689
383	116	gi|215273939|sp|P16278.2|BGAL_HUMAN	RecName: Full=Beta-galactosidase; AltName: Full=Acid beta-galactosidase; Short=Lactase; AltName: Full=Elastin receptor 1; Flags: Precursor	158.76	9	6	6	Carbamidomethylation; Oxidation (M)	76075
137	4624	gi|205371866|sp|P14923.3|PLAK_HUMAN	RecName: Full=Junction plakoglobin; AltName: Full=Catenin gamma; AltName: Full=Desmoplakin III; AltName: Full=Desmoplakin-3	157.64	10	7	6	Carbamidomethylation	81745
161	708	gi|129879|sp|P09373.2|PFLB_ECOLI	RecName: Full=Formate acetyltransferase 1; AltName: Full=Pyruvate formate-lyase 1	157.07	10	8	2	Oxidation (M)	85357
209	378	gi|1346484|sp|P48163.1|MAOX_HUMAN	RecName: Full=NADP-dependent malic enzyme; Short=NADP-ME; AltName: Full=Malic enzyme 1	155.92	18	10	10	Oxidation (M)	64150
266	108	gi|224471847|sp|Q8NHP8.2|PLBL2_HUMAN	RecName: Full=Putative phospholipase B-like 2; AltName: Full=76 kDa protein; Short=p76; AltName: Full=LAMA-like protein 2; AltName: Full=Lamina ancestor homolog 2; AltName: Full=Phospholipase B domain-containing prote...	155.61	10	5	5	Oxidation (M)	65472
181	415	gi|317373572|sp|P10253.4|LYAG_HUMAN	RecName: Full=Lysosomal alpha-glucosidase; AltName: Full=Acid maltase; AltName: Full=Aglucosidase alfa; Contains: RecName: Full=76 kDa lysosomal alpha-glucosidase; Contains: RecName: Full=70 kDa lysosomal alpha-glucosi...	155.6	9	9	9		105324
302	944	gi|229462907|sp|Q9Y3R4.2|NEUR2_HUMAN	RecName: Full=Sialidase-2; AltName: Full=Cytosolic sialidase; AltName: Full=N-acetyl-alpha-neuraminidase 2	155.47	17	6	6	Carbamidomethylation	42254
314	249	gi|25008596|sp|Q9NZH8.1|IL36G_HUMAN	RecName: Full=Interleukin-36 gamma; AltName: Full=IL-1-related protein 2; Short=IL-1RP2; AltName: Full=Interleukin-1 epsilon; Short=IL-1 epsilon; AltName: Full=Interleukin-1 family member 9; Short=IL-1F9; AltName: Full...	155.37	41	6	6	Carbamidomethylation; Oxidation (M)	18721
250	4879	gi|81175127|sp|P0AB71.2|ALF_ECOLI	RecName: Full=Fructose-bisphosphate aldolase class 2; Short=FBP aldolase; Short=FBPA; AltName: Full=Fructose-1 6-bisphosphate aldolase; AltName: Full=Fructose-bisphosphate aldolase class II	154.87	14	6	6		39147
250	4880	gi|81175128|sp|P0AB73.2|ALF_SHIFL	RecName: Full=Fructose-bisphosphate aldolase class 2; Short=FBP aldolase; Short=FBPA; AltName: Full=Fructose-1 6-bisphosphate aldolase; AltName: Full=Fructose-bisphosphate aldolase class II	154.87	14	6	6		39147
250	4881	gi|81175126|sp|P0AB72.2|ALF_ECO57	RecName: Full=Fructose-bisphosphate aldolase class 2; Short=FBP aldolase; Short=FBPA; AltName: Full=Fructose-1 6-bisphosphate aldolase; AltName: Full=Fructose-bisphosphate aldolase class II	154.87	14	6	6		39147
176	105	gi|311033393|sp|P06865.2|HEXA_HUMAN	RecName: Full=Beta-hexosaminidase subunit alpha; AltName: Full=Beta-N-acetylhexosaminidase subunit alpha; Short=Hexosaminidase subunit A; AltName: Full=N-acetyl-beta-glucosaminidase subunit alpha; Flags: Precursor	154.66	16	10	8	Oxidation (M)	60703
216	83	gi|1703025|sp|P01009.3|A1AT_HUMAN	RecName: Full=Alpha-1-antitrypsin; AltName: Full=Alpha-1 protease inhibitor; AltName: Full=Alpha-1-antiproteinase; AltName: Full=Serpin A1; Contains: RecName: Full=Short peptide from AAT; Short=SPAAT; Flags: Precursor	154.29	25	11	10		46737
245	224	gi|124171|sp|P08200.1|IDH_ECOLI	RecName: Full=Isocitrate dehydrogenase [NADP]; Short=IDH; AltName: Full=IDP; AltName: Full=NADP(+)-specific ICDH; AltName: Full=Oxalosuccinate decarboxylase	154.12	12	5	2		45757
303	776	gi|166988100|sp|A4WG77.1|TPIS_ENT38	RecName: Full=Triosephosphate isomerase; Short=TIM; Short=TPI; AltName: Full=Triose-phosphate isomerase	153.59	14	4	2		26890
148	4688	gi|167016605|sp|A8GES6.1|SDHD_SERP5	RecName: Full=D-serine dehydratase; AltName: Full=D-serine deaminase; Short=DSD	152.73	13	8	3		47955
208	767	gi|125083|sp|P05783.2|K1C18_HUMAN	RecName: Full=Keratin type I cytoskeletal 18; AltName: Full=Cell proliferation-inducing gene 46 protein; AltName: Full=Cytokeratin-18; Short=CK-18; AltName: Full=Keratin-18; Short=K18	152.32	12	4	2		48058
186	1452	gi|90185271|sp|O95274.2|LYPD3_HUMAN	RecName: Full=Ly6/PLAUR domain-containing protein 3; AltName: Full=GPI-anchored metastasis-associated protein C4.4A homolog; AltName: Full=Matrigel-induced gene C4 protein; Short=MIG-C4; Flags: Precursor	152.11	17	6	6	Carbamidomethylation	35971
248	652	gi|48429027|sp|P61916.1|NPC2_HUMAN	RecName: Full=Epididymal secretory protein E1; AltName: Full=Human epididymis-specific protein 1; Short=He1; AltName: Full=Niemann-Pick disease type C2 protein; Flags: Precursor	151.46	48	7	7	Carbamidomethylation	16570
320	240	gi|1710878|sp|P49862.1|KLK7_HUMAN	RecName: Full=Kallikrein-7; Short=hK7; AltName: Full=Serine protease 6; AltName: Full=Stratum corneum chymotryptic enzyme; Short=hSCCE; Flags: Precursor	151.12	21	8	6	Carbamidomethylation; Oxidation (M)	27525
273	310	gi|1711493|sp|P51688.1|SPHM_HUMAN	RecName: Full=N-sulphoglucosamine sulphohydrolase; AltName: Full=Sulfoglucosamine sulfamidase; AltName: Full=Sulphamidase; Flags: Precursor	149.83	17	9	9	Oxidation (M)	56695
297	601	gi|166980275|sp|A8GLB0.1|PFKA_SERP5	RecName: Full=ATP-dependent 6-phosphofructokinase; Short=ATP-PFK; Short=Phosphofructokinase; AltName: Full=Phosphohexokinase	149.09	23	6	4	Carbamidomethylation; Oxidation (M)	35067
452	347	gi|20455192|sp|Q9UKK9.1|NUDT5_HUMAN	RecName: Full=ADP-sugar pyrophosphatase; AltName: Full=8-oxo-dGDP phosphatase; AltName: Full=Nuclear ATP-synthesis protein NUDIX5; AltName: Full=Nucleoside diphosphate-linked moiety X motif 5; Short=Nudix motif 5; Shor...	149.02	18	4	4		24328
355	413	gi|269849630|sp|Q6P4A8.2|PLBL1_HUMAN	RecName: Full=Phospholipase B-like 1; AltName: Full=LAMA-like protein 1; AltName: Full=Lamina ancestor homolog 1; AltName: Full=Phospholipase B domain-containing protein 1; Contains: RecName: Full=Phospholipase B-like...	148.64	11	7	7	Oxidation (M)	63255
346	550	gi|2498824|sp|Q16769.1|QPCT_HUMAN	RecName: Full=Glutaminyl-peptide cyclotransferase; AltName: Full=Glutaminyl cyclase; Short=QC; Short=sQC; AltName: Full=Glutaminyl-tRNA cyclotransferase; AltName: Full=Glutamyl cyclase; Short=EC; Flags: Precursor	148.52	14	5	5	Oxidation (M)	40877
414	4763	gi|124297|sp|P01583.1|IL1A_HUMAN	RecName: Full=Interleukin-1 alpha; Short=IL-1 alpha; AltName: Full=Hematopoietin-1; Flags: Precursor	147.96	18	4	4	Oxidation (M)	30607
140	932	gi|2833243|sp|Q13296.1|SG2A2_HUMAN	RecName: Full=Mammaglobin-A; AltName: Full=Mammaglobin-1; AltName: Full=Secretoglobin family 2A member 2; Flags: Precursor	147.3	27	4	4	Carbamidomethylation	10499
335	1134	gi|166971635|sp|A8G8D1.1|FADB_SERP5	RecName: Full=Fatty acid oxidation complex subunit alpha; Includes: RecName: Full=Enoyl-CoA hydratase/Delta(3)-cis-Delta(2)-trans-enoyl-CoA isomerase/3-hydroxybutyryl-CoA epimerase; Includes: RecName: Full=3-hydroxyacy...	146.27	9	6	3	Oxidation (M)	79033
401	4722	gi|21903432|sp|O75874.2|IDHC_HUMAN	RecName: Full=Isocitrate dehydrogenase [NADP] cytoplasmic; Short=IDH; AltName: Full=Cytosolic NADP-isocitrate dehydrogenase; AltName: Full=IDP; AltName: Full=NADP(+)-specific ICDH; AltName: Full=Oxalosuccinate decarboxy...	145.73	16	6	6	Carbamidomethylation	46659
276	4710	gi|189030227|sp|A1JRB6.1|SUCC_YERE8	RecName: Full=Succinate--CoA ligase [ADP-forming] subunit beta; AltName: Full=Succinyl-CoA synthetase subunit beta; Short=SCS-beta	145.55	17	6	2	Carbamidomethylation; Oxidation (M)	41537
251	107	gi|74739466|sp|O00391.3|QSOX1_HUMAN	RecName: Full=Sulfhydryl oxidase 1; Short=hQSOX; AltName: Full=Quiescin Q6; Flags: Precursor	144.03	7	5	5	Oxidation (M)	82578
504	1097	gi|1706135|sp|P54108.1|CRIS3_HUMAN	RecName: Full=Cysteine-rich secretory protein 3; Short=CRISP-3; AltName: Full=Specific granule protein of 28 kDa; Short=SGP28; Flags: Precursor	143.85	16	5	5	Carbamidomethylation	27630
707	361	gi|146345452|sp|Q9BS40.2|LXN_HUMAN	RecName: Full=Latexin; AltName: Full=Endogenous carboxypeptidase inhibitor; Short=ECI; AltName: Full=Protein MUM; AltName: Full=Tissue carboxypeptidase inhibitor; Short=TCI	143.47	18	3	3		25750
369	247	gi|113499|sp|P06280.1|AGAL_HUMAN	RecName: Full=Alpha-galactosidase A; AltName: Full=Alpha-D-galactosidase A; AltName: Full=Alpha-D-galactoside galactohydrolase; AltName: Full=Melibiase; AltName: INN=Agalsidase; Flags: Precursor	141.72	12	5	5		48767
457	4971	gi|327478582|sp|P13284.3|GILT_HUMAN	RecName: Full=Gamma-interferon-inducible lysosomal thiol reductase; AltName: Full=Gamma-interferon-inducible protein IP-30; AltName: Full=Legumaturain; Flags: Precursor	141.13	14	4	4	Carbamidomethylation; Oxidation (M)	27964
267	926	gi|84027802|sp|P0AGE9.2|SUCD_ECOLI	RecName: Full=Succinate--CoA ligase [ADP-forming] subunit alpha; AltName: Full=Succinyl-CoA synthetase subunit alpha; Short=SCS-alpha	141.09	17	4	3	Oxidation (M)	29777
267	927	gi|84027800|sp|P0AGF1.2|SUCD_ECO57	RecName: Full=Succinate--CoA ligase [ADP-forming] subunit alpha; AltName: Full=Succinyl-CoA synthetase subunit alpha; Short=SCS-alpha	141.09	17	4	3	Oxidation (M)	29777
267	928	gi|84027801|sp|P0AGF0.2|SUCD_ECOL6	RecName: Full=Succinate--CoA ligase [ADP-forming] subunit alpha; AltName: Full=Succinyl-CoA synthetase subunit alpha; Short=SCS-alpha	141.09	17	4	3	Oxidation (M)	29777
163	990	gi|71159320|sp|P0A954.1|FABB_ECOL6	RecName: Full=3-oxoacyl-[acyl-carrier-protein] synthase 1; AltName: Full=3-oxoacyl-[acyl-carrier-protein] synthase I; AltName: Full=Beta-ketoacyl-ACP synthase I; Short=KAS I	140.24	22	8	8	Carbamidomethylation; Oxidation (M)	42613
163	991	gi|71159321|sp|P0A953.1|FABB_ECOLI	RecName: Full=3-oxoacyl-[acyl-carrier-protein] synthase 1; AltName: Full=3-oxoacyl-[acyl-carrier-protein] synthase I; AltName: Full=Beta-ketoacyl-ACP synthase I; Short=KAS I	140.24	22	8	8	Carbamidomethylation; Oxidation (M)	42613
223	4654	gi|51315961|sp|Q86SF2.1|GALT7_HUMAN	RecName: Full=N-acetylgalactosaminyltransferase 7; AltName: Full=Polypeptide GalNAc transferase 7; Short=GalNAc-T7; Short=pp-GaNTase 7; AltName: Full=Protein-UDP acetylgalactosaminyltransferase 7; AltName: Full=UDP-Gal...	139.75	11	10	10	Carbamidomethylation; Oxidation (M)	75389
480	4783	gi|187611288|sp|A8G911.1|PNP_SERP5	RecName: Full=Polyribonucleotide nucleotidyltransferase; AltName: Full=Polynucleotide phosphorylase; Short=PNPase	139.13	7	4	2	Oxidation (M)	76251
319	4727	gi|166987823|sp|A1JPR0.1|PGK_YERE8	RecName: Full=Phosphoglycerate kinase	137.82	16	6	2	Carbamidomethylation; Oxidation (M)	41096
218	97	gi|160331912|sp|P17900.4|SAP3_HUMAN	RecName: Full=Ganglioside GM2 activator; AltName: Full=Cerebroside sulfate activator protein; AltName: Full=GM2-AP; AltName: Full=Sphingolipid activator protein 3; Short=SAP-3; Contains: RecName: Full=Ganglioside GM2 a...	137.59	41	9	9	Carbamidomethylation	20838
332	494	gi|74755309|sp|Q5D862.1|FILA2_HUMAN	RecName: Full=Filaggrin-2; Short=FLG-2; AltName: Full=Intermediate filament-associated and psoriasis-susceptibility protein; Short=Ifapsoriasin	137.34	1	3	3		248072
363	366	gi|124174|sp|P22304.1|IDS_HUMAN	RecName: Full=Iduronate 2-sulfatase; AltName: Full=Alpha-L-iduronate sulfate sulfatase; Short=Idursulfase; Contains: RecName: Full=Iduronate 2-sulfatase 42 kDa chain; Contains: RecName: Full=Iduronate 2-sulfatase 14 kDa ch...	136.19	10	6	6	Oxidation (M)	61873
252	364	gi|13431311|sp|O75882.2|ATRN_HUMAN	RecName: Full=Attractin; AltName: Full=DPPT-L; AltName: Full=Mahogany homolog; Flags: Precursor	136.17	4	7	7	Carbamidomethylation; Oxidation (M)	158536
201	4692	gi|84028667|sp|P0AEQ4.1|GLNH_ECOL6	RecName: Full=Glutamine-binding periplasmic protein; Short=GlnBP; Flags: Precursor	135.95	21	5	5		27190
201	4693	gi|84028666|sp|P0AEQ5.1|GLNH_ECO57	RecName: Full=Glutamine-binding periplasmic protein; Short=GlnBP; Flags: Precursor	135.95	21	5	5		27190
201	4694	gi|84028668|sp|P0AEQ3.1|GLNH_ECOLI	RecName: Full=Glutamine-binding periplasmic protein; Short=GlnBP; Flags: Precursor	135.95	21	5	5		27190
337	248	gi|401346|sp|P31025.1|LCN1_HUMAN	RecName: Full=Lipocalin-1; AltName: Full=Tear lipocalin; Short=Tlc; AltName: Full=Tear prealbumin; Short=TP; AltName: Full=Von Ebner gland protein; Short=VEG protein; Flags: Precursor	134.39	38	6	6	Carbamidomethylation; Oxidation (M)	19250
390	1131	gi|84027825|sp|P0AFG9.2|ODP1_ECO57	RecName: Full=Pyruvate dehydrogenase E1 component; Short=PDH E1 component	134.04	6	6	4	Oxidation (M)	99669
390	1132	gi|84027826|sp|P0AFG8.2|ODP1_ECOLI	RecName: Full=Pyruvate dehydrogenase E1 component; Short=PDH E1 component	134.04	6	6	4	Oxidation (M)	99669
384	643	gi|317373581|sp|P16083.5|NQO2_HUMAN	RecName: Full=Ribosyldihydronicotinamide dehydrogenase [quinone]; AltName: Full=NRH dehydrogenase [quinone] 2; AltName: Full=NRH:quinone oxidoreductase 2; AltName: Full=Quinone reductase 2; Short=QR2	133.99	16	5	5		25919
347	365	gi|74752536|sp|Q9GZP4.1|PITH1_HUMAN	RecName: Full=PITH domain-containing protein 1	131.84	29	7	7	Carbamidomethylation	24178
566	48	gi|1706396|sp|P51659.3|DHB4_HUMAN	RecName: Full=Peroxisomal multifunctional enzyme type 2; Short=MFE-2; AltName: Full=17-beta-hydroxysteroid dehydrogenase 4; Short=17-beta-HSD 4; AltName: Full=D-bifunctional protein; Short=DBP; AltName: Full=Multifunctio...	131.83	6	4	4		79686
403	430	gi|48428791|sp|P61769.1|B2MG_HUMAN	RecName: Full=Beta-2-microglobulin; Contains: RecName: Full=Beta-2-microglobulin form pI 5.3; Flags: Precursor	131.41	22	4	4	Carbamidomethylation	13715
269	1190	gi|189081797|sp|A8GB83.1|SUCC_SERP5	RecName: Full=Succinate--CoA ligase [ADP-forming] subunit beta; AltName: Full=Succinyl-CoA synthetase subunit beta; Short=SCS-beta	130.45	18	7	2		41369
289	659	gi|6014910|sp|P56220.2|DAPD_UNKP	RecName: Full=2 3 4 5-tetrahydropyridine-2 6-dicarboxylate N-succinyltransferase; AltName: Full=Tetrahydrodipicolinate N-succinyltransferase; Short=THDP succinyltransferase; Short=THP succinyltransferase; Short=Tetrahydro...	129.65	20	6	6		29887
277	464	gi|232126|sp|P15586.3|GNS_HUMAN	RecName: Full=N-acetylglucosamine-6-sulfatase; AltName: Full=Glucosamine-6-sulfatase; Short=G6S; Flags: Precursor	129.38	7	5	4		62082
262	427	gi|113606|sp|P04075.2|ALDOA_HUMAN	RecName: Full=Fructose-bisphosphate aldolase A; AltName: Full=Lung cancer antigen NY-LU-1; AltName: Full=Muscle-type aldolase	129.06	20	7	6	Oxidation (M)	39420
533	4917	gi|143811436|sp|Q96S96.3|PEBP4_HUMAN	RecName: Full=Phosphatidylethanolamine-binding protein 4; Short=PEBP-4; Short=hPEBP4; AltName: Full=Protein cousin-of-RKIP 1; Flags: Precursor	128.85	24	4	4	Oxidation (M)	25733
358	1408	gi|57015359|sp|P22735.4|TGM1_HUMAN	RecName: Full=Protein-glutamine gamma-glutamyltransferase K; AltName: Full=Epidermal TGase; AltName: Full=Transglutaminase K; Short=TG(K); Short=TGK; Short=TGase K; AltName: Full=Transglutaminase-1; Short=TGase-1	128.54	6	5	5	Oxidation (M)	89787
294	442	gi|78099953|sp|P0ABH8.1|CISY_ECOL6	RecName: Full=Citrate synthase	128.41	8	3	2		48015
294	443	gi|78099954|sp|P0ABH7.1|CISY_ECOLI	RecName: Full=Citrate synthase	128.41	8	3	2		48015
294	444	gi|7387573|sp|O68883.1|CISY_SALTY	RecName: Full=Citrate synthase	128.41	8	3	2		48106
247	253	gi|1172047|sp|P42785.1|PCP_HUMAN	RecName: Full=Lysosomal Pro-X carboxypeptidase; AltName: Full=Angiotensinase C; AltName: Full=Lysosomal carboxypeptidase C; AltName: Full=Proline carboxypeptidase; AltName: Full=Prolylcarboxypeptidase; Short=PRCP; Flags: ...	127.22	13	7	7	Carbamidomethylation; Oxidation (M)	55800
548	1485	gi|38258905|sp|P28066.3|PSA5_HUMAN	RecName: Full=Proteasome subunit alpha type-5; AltName: Full=Macropain zeta chain; AltName: Full=Multicatalytic endopeptidase complex zeta chain; AltName: Full=Proteasome zeta chain	127.08	18	3	3	Oxidation (M)	26411
593	917	gi|46397659|sp|P60900.1|PSA6_HUMAN	RecName: Full=Proteasome subunit alpha type-6; AltName: Full=27 kDa prosomal protein; Short=PROS-27; Short=p27K; AltName: Full=Macropain iota chain; AltName: Full=Multicatalytic endopeptidase complex iota chain; AltName...	126.56	18	4	4		27399
370	4801	gi|166990518|sp|A8GAB6.1|GMHA_SERP5	RecName: Full=Phosphoheptose isomerase; AltName: Full=Sedoheptulose 7-phosphate isomerase	125.85	23	4	4	Oxidation (M)	20871
397	5102	gi|128169|sp|P21219.3|NHA1_RHORH	RecName: Full=High-molecular weight cobalt-containing nitrile hydratase subunit alpha; Short=H-NHase; Short=H-nitrilase	124.32	16	3	3		22835
435	4878	gi|313104271|sp|P02787.3|TRFE_HUMAN	RecName: Full=Serotransferrin; Short=Transferrin; AltName: Full=Beta-1 metal-binding globulin; AltName: Full=Siderophilin; Flags: Precursor	124.09	6	5	2		77064
364	4843	gi|166976907|sp|A8GL54.1|ILVC_SERP5	RecName: Full=Ketol-acid reductoisomerase (NADP(+)); Short=KARI; AltName: Full=Acetohydroxy-acid isomeroreductase; Short=AHIR; AltName: Full=Alpha-keto-beta-hydroxylacyl reductoisomerase; AltName: Full=Ketol-acid reduc...	124.04	10	4	4		53781
364	4844	gi|166233631|sp|A1JI57.1|ILVC_YERE8	RecName: Full=Ketol-acid reductoisomerase (NADP(+)); Short=KARI; AltName: Full=Acetohydroxy-acid isomeroreductase; Short=AHIR; AltName: Full=Alpha-keto-beta-hydroxylacyl reductoisomerase; AltName: Full=Ketol-acid reduc...	124.04	10	4	4		53880
392	371	gi|115717|sp|P07339.1|CATD_HUMAN	RecName: Full=Cathepsin D; Contains: RecName: Full=Cathepsin D light chain; Contains: RecName: Full=Cathepsin D heavy chain; Flags: Precursor	123.69	11	5	5	Oxidation (M)	44552
189	2429	gi|48474260|sp|O43790.1|KRT86_HUMAN	RecName: Full=Keratin type II cuticular Hb6; AltName: Full=Hair keratin K2.11; AltName: Full=Keratin-86; Short=K86; AltName: Full=Type II hair keratin Hb6; AltName: Full=Type-II keratin Kb26	123.43	10	6	5		53501
189	2432	gi|311033435|sp|Q14533.3|KRT81_HUMAN	RecName: Full=Keratin type II cuticular Hb1; AltName: Full=Hair keratin K2.9; AltName: Full=Keratin hair basic 1; AltName: Full=Keratin-81; Short=K81; AltName: Full=Metastatic lymph node 137 gene protein; Short=ML...	123.43	10	6	5		54928
565	679	gi|130861|sp|P25789.1|PSA4_HUMAN	RecName: Full=Proteasome subunit alpha type-4; AltName: Full=Macropain subunit C9; AltName: Full=Multicatalytic endopeptidase complex subunit C9; AltName: Full=Proteasome component C9; AltName: Full=Proteasome subunit L	123.31	14	4	4		29484
300	579	gi|317373330|sp|P53634.2|CATC_HUMAN	RecName: Full=Dipeptidyl peptidase 1; AltName: Full=Cathepsin C; AltName: Full=Cathepsin J; AltName: Full=Dipeptidyl peptidase I; Short=DPP-I; Short=DPPI; AltName: Full=Dipeptidyl transferase; Contains: RecName: Full=D...	123.16	8	4	4		51854
229	1175	gi|74731497|sp|Q96DR8.1|MUCL1_HUMAN	RecName: Full=Mucin-like protein 1; AltName: Full=Protein BS106; AltName: Full=Small breast epithelial mucin; Flags: Precursor	123.06	19	4	4		9039
386	964	gi|85700158|sp|P02788.6|TRFL_HUMAN	RecName: Full=Lactotransferrin; Short=Lactoferrin; AltName: Full=Growth-inhibiting protein 12; AltName: Full=Talalactoferrin; Contains: RecName: Full=Lactoferricin-H; Short=Lfcin-H; Contains: RecName: Full=Kaliocin-1; C...	122.65	5	4	2		78182
336	142	gi|1708854|sp|P13473.2|LAMP2_HUMAN	RecName: Full=Lysosome-associated membrane glycoprotein 2; Short=LAMP-2; Short=Lysosome-associated membrane protein 2; AltName: Full=CD107 antigen-like family member B; AltName: CD_antigen=CD107b; Flags: Precursor	122.55	13	6	6	Carbamidomethylation	44961
432	2172	gi|113613|sp|P09972.2|ALDOC_HUMAN	RecName: Full=Fructose-bisphosphate aldolase C; AltName: Full=Brain-type aldolase	122.4	10	4	3		39456
468	159	gi|148840437|sp|Q13228.2|SBP1_HUMAN	RecName: Full=Selenium-binding protein 1; AltName: Full=56 kDa selenium-binding protein; Short=SBP56; Short=SP56	116.64	11	5	5		52391
197	4953	gi|166989709|sp|A8GIS0.1|GCSH_SERP5	RecName: Full=Glycine cleavage system H protein	116.2	23	4	4	Oxidation (M)	13539
502	369	gi|66774052|sp|Q8WVQ1.1|CANT1_HUMAN	RecName: Full=Soluble calcium-activated nucleotidase 1; Short=SCAN-1; AltName: Full=Apyrase homolog; AltName: Full=Putative MAPK-activating protein PM09; AltName: Full=Putative NF-kappa-B-activating protein 107	115.91	9	4	4		44840
710	1938	gi|13124005|sp|Q15782.1|CH3L2_HUMAN	RecName: Full=Chitinase-3-like protein 2; AltName: Full=Chondrocyte protein 39; AltName: Full=YKL-39; Flags: Precursor	115.38	9	3	3		43501
172	4682	gi|209572740|sp|Q15323.3|K1H1_HUMAN	RecName: Full=Keratin type I cuticular Ha1; AltName: Full=Hair keratin type I Ha1; AltName: Full=Keratin-31; Short=K31	115.35	12	6	3		47237
534	1374	gi|125603|sp|P21599.3|KPYK2_ECOLI	RecName: Full=Pyruvate kinase II; AltName: Full=PK-2	115.05	6	3	3	Oxidation (M)	51357
534	1373	gi|67466934|sp|Q8ZNW0.3|KPYK2_SALTY	RecName: Full=Pyruvate kinase II; AltName: Full=PK-2	115.05	6	3	3	Oxidation (M)	51387
569	581	gi|3182984|sp|O00115.2|DNS2A_HUMAN	RecName: Full=Deoxyribonuclease-2-alpha; AltName: Full=Acid DNase; AltName: Full=Deoxyribonuclease II alpha; Short=DNase II alpha; AltName: Full=Lysosomal DNase II; AltName: Full=R31240_2; Flags: Precursor	114.92	11	4	4	Carbamidomethylation; Oxidation (M)	39581
318	362	gi|5902703|sp|P17174.3|AATC_HUMAN	RecName: Full=Aspartate aminotransferase cytoplasmic; Short=cAspAT; AltName: Full=Cysteine aminotransferase cytoplasmic; AltName: Full=Cysteine transaminase cytoplasmic; Short=cCAT; AltName: Full=Glutamate oxaloacetat...	114.42	13	6	5		46248
528	721	gi|122833|sp|P13716.1|HEM2_HUMAN	RecName: Full=Delta-aminolevulinic acid dehydratase; Short=ALADH; AltName: Full=Porphobilinogen synthase	113.85	8	3	3	Carbamidomethylation	36295
711	1071	gi|187608890|sp|P28074.3|PSB5_HUMAN	RecName: Full=Proteasome subunit beta type-5; AltName: Full=Macropain epsilon chain; AltName: Full=Multicatalytic endopeptidase complex epsilon chain; AltName: Full=Proteasome chain 6; AltName: Full=Proteasome epsilon ...	113	11	3	3	Oxidation (M)	28480
261	5267	gi|29427856|sp|Q8TEA8.2|DTD1_HUMAN	RecName: Full=D-tyrosyl-tRNA(Tyr) deacylase 1; AltName: Full=DNA-unwinding element-binding protein B; Short=DUE-B; AltName: Full=Histidyl-tRNA synthase-related	112.41	11	3	3		23424
433	4841	gi|85540680|sp|Q66EM2.2|LEU3_YERPS	RecName: Full=3-isopropylmalate dehydrogenase; AltName: Full=3-IPM-DH; AltName: Full=Beta-IPM dehydrogenase; Short=IMDH	112.26	9	3	2		39279
433	4842	gi|24211921|sp|Q8ZIG9.2|LEU3_YERPE	RecName: Full=3-isopropylmalate dehydrogenase; AltName: Full=3-IPM-DH; AltName: Full=Beta-IPM dehydrogenase; Short=IMDH	112.26	9	3	2		39267
419	88	gi|88984315|sp|Q9UBX7.2|KLK11_HUMAN	RecName: Full=Kallikrein-11; Short=hK11; AltName: Full=Hippostasin; AltName: Full=Serine protease 20; AltName: Full=Trypsin-like protease; Contains: RecName: Full=Kallikrein-11 inactive chain 1; Contains: RecName: Full...	112.09	10	3	2	Carbamidomethylation; Oxidation (M)	31059
291	4807	gi|166991343|sp|A8GBA2.1|GPMA_SERP5	RecName: Full=2 3-bisphosphoglycerate-dependent phosphoglycerate mutase; Short=BPG-dependent PGAM; Short=PGAM; Short=Phosphoglyceromutase; Short=dPGM	111.92	17	4	3		28521
402	89	gi|1351933|sp|P04745.2|AMY1_HUMAN	RecName: Full=Alpha-amylase 1; AltName: Full=1 4-alpha-D-glucan glucanohydrolase 1; AltName: Full=Salivary alpha-amylase; Flags: Precursor	111.25	6	3	3		57768
494	943	gi|116241278|sp|P23280.3|CAH6_HUMAN	RecName: Full=Carbonic anhydrase 6; AltName: Full=Carbonate dehydratase VI; AltName: Full=Carbonic anhydrase VI; Short=CA-VI; AltName: Full=Salivary carbonic anhydrase; AltName: Full=Secreted carbonic anhydrase; Flags:...	111.08	7	2	2	Oxidation (M)	35367
461	1897	gi|74745320|sp|Q5T750.1|XP32_HUMAN	RecName: Full=Skin-specific protein 32	110.8	6	3	3	Carbamidomethylation	26238
547	1543	gi|308153685|sp|P13796.6|PLSL_HUMAN	RecName: Full=Plastin-2; AltName: Full=L-plastin; AltName: Full=LC64P; AltName: Full=Lymphocyte cytosolic protein 1; Short=LCP-1	110.45	6	4	4	Oxidation (M)	70289
503	428	gi|74753513|sp|Q9Y5Z4.1|HEBP2_HUMAN	RecName: Full=Heme-binding protein 2; AltName: Full=Placental protein 23; Short=PP23; AltName: Full=Protein SOUL	110.17	15	3	3		22875
387	913	gi|60392161|sp|P0A1E3.2|CYSK_SALTY	RecName: Full=Cysteine synthase A; Short=CSase A; AltName: Full=O-acetylserine (thiol)-lyase A; Short=OAS-TL A; AltName: Full=O-acetylserine sulfhydrylase A	109.21	12	3	3		34536
387	914	gi|60392162|sp|P0A1E4.2|CYSK_SALTI	RecName: Full=Cysteine synthase A; Short=CSase A; AltName: Full=O-acetylserine (thiol)-lyase A; Short=OAS-TL A; AltName: Full=O-acetylserine sulfhydrylase A	109.21	12	3	3		34536
341	966	gi|2507169|sp|P32119.5|PRDX2_HUMAN	RecName: Full=Peroxiredoxin-2; AltName: Full=Natural killer cell-enhancing factor B; Short=NKEF-B; AltName: Full=PRP; AltName: Full=Thiol-specific antioxidant protein; Short=TSA; AltName: Full=Thioredoxin peroxidase 1; ...	108.45	15	3	2		21892
406	5244	gi|130100|sp|P16688.2|PHNJ_ECOLI	RecName: Full=Alpha-D-ribose 1-methylphosphonate 5-phosphate C-P lyase; Short=PRPn C-P lyase	107.66	12	3	3	Oxidation (M)	31845
236	551	gi|259645206|sp|C6DEP1.1|DEOC_PECCP	RecName: Full=Deoxyribose-phosphate aldolase; Short=DERA; AltName: Full=2-deoxy-D-ribose 5-phosphate aldolase; AltName: Full=Phosphodeoxyriboaldolase; Short=Deoxyriboaldolase	106.43	13	3	2	Carbamidomethylation; Oxidation (M)	23383
570	4952	gi|27734417|sp|Q8NES3.2|LFNG_HUMAN	RecName: Full=Beta-1 3-N-acetylglucosaminyltransferase lunatic fringe; AltName: Full=O-fucosylpeptide 3-beta-N-acetylglucosaminyltransferase	106.3	10	4	4	Carbamidomethylation	41773
567	4927	gi|327478534|sp|P78324.2|SHPS1_HUMAN	RecName: Full=Tyrosine-protein phosphatase non-receptor type substrate 1; Short=SHP substrate 1; Short=SHPS-1; AltName: Full=Brain Ig-like molecule with tyrosine-based activation motifs; Short=Bit; AltName: Full=CD172...	106.15	9	4	4		54967
263	1303	gi|167011922|sp|A8GHL5.1|PUR7_SERP5	RecName: Full=Phosphoribosylaminoimidazole-succinocarboxamide synthase; AltName: Full=SAICAR synthetase	104.94	16	4	4	Oxidation (M)	27211
601	5243	gi|166988079|sp|A8GB93.1|TOLB_SERP5	RecName: Full=Protein TolB; Flags: Precursor	102.65	10	4	2		45947
585	919	gi|296452879|sp|Q9H1E1.2|RNAS7_HUMAN	RecName: Full=Ribonuclease 7; Short=RNase 7; AltName: Full=Skin-derived antimicrobial protein 2; Short=SAP-2; Flags: Precursor	102.63	15	3	3	Oxidation (M)	17419
641	5338	gi|296439484|sp|Q9Y2E5.4|MA2B2_HUMAN	RecName: Full=Epididymis-specific alpha-mannosidase; AltName: Full=Mannosidase alpha class 2B member 2; Flags: Precursor	102.35	2	2	2		113979
719	5972	gi|131125|sp|P23694.1|PRZN_SERMA	RecName: Full=Serralysin; AltName: Full=Extracellular metalloproteinase; AltName: Full=Zinc proteinase; Flags: Precursor	102.28	5	2	2		52105
719	5973	gi|32172419|sp|P07268.2|PRZN_SERME	RecName: Full=Serralysin; AltName: Full=Extracellular metalloproteinase; AltName: Full=Serratiopeptidase; Short=Serrapeptase; Short=Serrapeptidase; AltName: Full=Zinc proteinase; Flags: Precursor	102.28	5	2	2		52235
866	1144	gi|125803|sp|P01623.1|KV305_HUMAN	RecName: Full=Ig kappa chain V-III region WOL	101.92	23	2	2		11746
866	1145	gi|125797|sp|P01620.1|KV302_HUMAN	RecName: Full=Ig kappa chain V-III region SIE	101.92	23	2	2		11775
866	1148	gi|322510042|sp|P18136.2|KV313_HUMAN	RecName: Full=Ig kappa chain V-III region HIC; Flags: Precursor	101.92	19	2	2		14089
866	1149	gi|125817|sp|P18135.1|KV312_HUMAN	RecName: Full=Ig kappa chain V-III region HAH; Flags: Precursor	101.92	19	2	2		14073
377	905	gi|127525|sp|P02938.1|LPP_SERMA	RecName: Full=Major outer membrane lipoprotein; AltName: Full=Murein-lipoprotein; Flags: Precursor	101.81	34	2	2	Oxidation (M)	8239
377	912	gi|66774138|sp|P69776.1|LPP_ECOLI	RecName: Full=Major outer membrane lipoprotein Lpp; AltName: Full=Braun lipoprotein; AltName: Full=Murein-lipoprotein; Flags: Precursor	101.81	33	2	2	Oxidation (M)	8323
377	906	gi|92058700|sp|P69777.1|LPP_ECOL6	RecName: Full=Major outer membrane lipoprotein; AltName: Full=Murein-lipoprotein; Flags: Precursor	101.81	33	2	2	Oxidation (M)	8323
377	907	gi|115503066|sp|Q5PH64.1|LPP1_SALPA	RecName: Full=Major outer membrane lipoprotein 1; AltName: Full=Murein-lipoprotein 1; Flags: Precursor	101.81	33	2	2	Oxidation (M)	8391
377	908	gi|88911351|sp|Q8XFI1.1|LPP1_SALTI	RecName: Full=Major outer membrane lipoprotein 1; AltName: Full=Murein-lipoprotein 1; Flags: Precursor	101.81	33	2	2	Oxidation (M)	8391
377	909	gi|71159413|sp|P69780.1|LPP_SHIFL	RecName: Full=Major outer membrane lipoprotein; AltName: Full=Murein-lipoprotein; Flags: Precursor	101.81	33	2	2	Oxidation (M)	8323
377	910	gi|76363597|sp|Q7CQN4.1|LPP1_SALTY	RecName: Full=Major outer membrane lipoprotein 1; AltName: Full=Murein-lipoprotein 1; Flags: Precursor	101.81	33	2	2	Oxidation (M)	8391
377	911	gi|71152870|sp|P69778.1|LPP_ECO57	RecName: Full=Major outer membrane lipoprotein; AltName: Full=Murein-lipoprotein; Flags: Precursor	101.81	33	2	2	Oxidation (M)	8323
516	840	gi|48428995|sp|P61626.1|LYSC_HUMAN	RecName: Full=Lysozyme C; AltName: Full=1 4-beta-N-acetylmuramidase C; Flags: Precursor	101.43	13	2	2	Oxidation (M)	16537
595	2576	gi|114221|sp|P15289.3|ARSA_HUMAN	RecName: Full=Arylsulfatase A; Short=ASA; AltName: Full=Cerebroside-sulfatase; Contains: RecName: Full=Arylsulfatase A component B; Contains: RecName: Full=Arylsulfatase A component C; Flags: Precursor	101.17	5	2	2	Oxidation (M)	53588
597	5108	gi|130848|sp|P25786.1|PSA1_HUMAN	RecName: Full=Proteasome subunit alpha type-1; AltName: Full=30 kDa prosomal protein; Short=PROS-30; AltName: Full=Macropain subunit C2; AltName: Full=Multicatalytic endopeptidase complex subunit C2; AltName: Full=Proteas...	100.45	8	2	2		29556
546	807	gi|294862544|sp|P49419.5|AL7A1_HUMAN	RecName: Full=Alpha-aminoadipic semialdehyde dehydrogenase; Short=Alpha-AASA dehydrogenase; AltName: Full=Aldehyde dehydrogenase family 7 member A1; AltName: Full=Antiquitin-1; AltName: Full=Betaine aldehyde dehydroge...	99.29	6	3	3	Oxidation (M)	58487
568	4947	gi|166990905|sp|A8GIF0.1|Y3794_SERP5	RecName: Full=UPF0325 protein Spro_3794	98.95	33	4	3	Carbamidomethylation	15208
434	4858	gi|81175321|sp|P0AC53.1|G6PD_ECOLI	RecName: Full=Glucose-6-phosphate 1-dehydrogenase; Short=G6PD; Contains: RecName: Full=Extracellular death factor; Short=EDF	98.56	8	4	4		55705
434	4859	gi|81175320|sp|P0AC54.1|G6PD_ECOL6	RecName: Full=Glucose-6-phosphate 1-dehydrogenase; Short=G6PD	98.56	8	4	4		55705
434	4860	gi|81170482|sp|Q8XCJ6.1|G6PD_ECO57	RecName: Full=Glucose-6-phosphate 1-dehydrogenase; Short=G6PD	98.56	8	4	4		55733
434	4861	gi|585164|sp|P37986.1|G6PD_DICD3	RecName: Full=Glucose-6-phosphate 1-dehydrogenase; Short=G6PD	98.56	8	4	4		56034
271	4921	gi|123624706|sp|Q46ZL2.1|3HAPM_CUPPJ	RecName: Full=3-hydroxylaminophenol mutase; Short=3HAP mutase; AltName: Full=3-(hydroxyamino)phenol mutase	98.34	7	3	2		52494
708	405	gi|127801|sp|P17050.2|NAGAB_HUMAN	RecName: Full=Alpha-N-acetylgalactosaminidase; AltName: Full=Alpha-galactosidase B; Flags: Precursor	98.23	9	3	3	Carbamidomethylation; Oxidation (M)	46565
606	1096	gi|1346143|sp|P35754.2|GLRX1_HUMAN	RecName: Full=Glutaredoxin-1; AltName: Full=Thioltransferase-1; Short=TTase-1	97.79	19	2	2		11776
376	505	gi|548453|sp|Q06830.1|PRDX1_HUMAN	RecName: Full=Peroxiredoxin-1; AltName: Full=Natural killer cell-enhancing factor A; Short=NKEF-A; AltName: Full=Proliferation-associated gene protein; Short=PAG; AltName: Full=Thioredoxin peroxidase 2; AltName: Full=Thi...	97.44	14	3	2		22110
417	811	gi|224471846|sp|P80303.2|NUCB2_HUMAN	RecName: Full=Nucleobindin-2; AltName: Full=DNA-binding protein NEFA; AltName: Full=Gastric cancer antigen Zg4; AltName: Full=Prepronesfatin; Contains: RecName: Full=Nesfatin-1; Flags: Precursor	97.04	6	3	3		50196
599	5216	gi|83287781|sp|P0AE83.1|CPXA_ECOL6	RecName: Full=Sensor protein CpxA	96.9	7	3	3		51624
599	5217	gi|83287780|sp|P0AE84.1|CPXA_ECO57	RecName: Full=Sensor protein CpxA	96.9	7	3	3		51624
599	5218	gi|83287782|sp|P0AE82.1|CPXA_ECOLI	RecName: Full=Sensor histidine kinase CpxA	96.9	7	3	3		51624
650	5252	gi|12643730|sp|Q16531.1|DDB1_HUMAN	RecName: Full=DNA damage-binding protein 1; AltName: Full=DDB p127 subunit; AltName: Full=DNA damage-binding protein a; Short=DDBa; AltName: Full=Damage-specific DNA-binding protein 1; AltName: Full=HBV X-associated pro...	95.73	2	2	2	Oxidation (M)	126968
458	736	gi|62906886|sp|P33908.3|MA1A1_HUMAN	RecName: Full=Mannosyl-oligosaccharide 1 2-alpha-mannosidase IA; AltName: Full=Man(9)-alpha-mannosidase; Short=Man9-mannosidase; AltName: Full=Mannosidase alpha class 1A member 1; AltName: Full=Processing alpha-1 2-man...	95.67	4	3	3		72969
493	1255	gi|116241342|sp|Q14574.3|DSC3_HUMAN	RecName: Full=Desmocollin-3; AltName: Full=Cadherin family member 3; AltName: Full=Desmocollin-4; AltName: Full=HT-CP; Flags: Precursor	95.21	2	2	2		99969
550	1852	gi|118906|sp|P23847.1|DPPA_ECOLI	RecName: Full=Periplasmic dipeptide transport protein; AltName: Full=Dipeptide-binding protein; Short=DBP; Flags: Precursor	94.96	5	3	3		60294
676	380	gi|84028186|sp|P36222.2|CH3L1_HUMAN	RecName: Full=Chitinase-3-like protein 1; AltName: Full=39 kDa synovial protein; AltName: Full=Cartilage glycoprotein 39; Short=CGP-39; Short=GP-39; Short=hCGP-39; AltName: Full=YKL-40; Flags: Precursor	94.54	9	3	2		42625
676	723	gi|75055082|sp|Q5RBP6.1|CH3L1_PONAB	RecName: Full=Chitinase-3-like protein 1; Flags: Precursor	94.54	8	3	2		45561
600	1853	gi|51317339|sp|P62805.2|H4_HUMAN	RecName: Full=Histone H4	93.49	29	3	3		11367
393	4814	gi|129056|sp|P06959.3|ODP2_ECOLI	RecName: Full=Dihydrolipoyllysine-residue acetyltransferase component of pyruvate dehydrogenase complex; AltName: Full=Dihydrolipoamide acetyltransferase component of pyruvate dehydrogenase complex; AltName: Full=E2	93.35	6	4	4	Oxidation (M)	66096
709	1079	gi|23821535|sp|P58499.2|FAM3B_HUMAN	RecName: Full=Protein FAM3B; AltName: Full=Cytokine-like protein 2-21; AltName: Full=Pancreatic-derived factor; Short=PANDER; Flags: Precursor	93.08	12	3	3		25982
411	1356	gi|172047442|sp|A8G8D0.1|FADA_SERP5	RecName: Full=3-ketoacyl-CoA thiolase; AltName: Full=Acetyl-CoA acyltransferase; AltName: Full=Beta-ketothiolase; AltName: Full=Fatty acid oxidation complex subunit beta	93.02	8	3	2	Oxidation (M)	41048
453	1835	gi|1171700|sp|P80188.2|NGAL_HUMAN	RecName: Full=Neutrophil gelatinase-associated lipocalin; Short=NGAL; AltName: Full=25 kDa alpha-2-microglobulin-related subunit of MMP-9; AltName: Full=Lipocalin-2; AltName: Full=Oncogene 24p3; AltName: Full=Siderocalin...	92.09	21	3	3	Oxidation (M)	22588
720	5974	gi|308153615|sp|P16070.3|CD44_HUMAN	RecName: Full=CD44 antigen; AltName: Full=CDw44; AltName: Full=Epican; AltName: Full=Extracellular matrix receptor III; Short=ECMR-III; AltName: Full=GP90 lymphocyte homing/adhesion receptor; AltName: Full=HUTCH-I; Alt...	91.58	3	2	2	Carbamidomethylation	81538
655	957	gi|41690765|sp|Q9HB40.1|RISC_HUMAN	RecName: Full=Retinoid-inducible serine carboxypeptidase; AltName: Full=Serine carboxypeptidase 1; Flags: Precursor	91.29	6	3	3		50831
485	5037	gi|51702211|sp|P63010.1|AP2B1_HUMAN	RecName: Full=AP-2 complex subunit beta; AltName: Full=AP105B; AltName: Full=Adaptor protein complex AP-2 subunit beta; AltName: Full=Adaptor-related protein complex 2 subunit beta; AltName: Full=Beta-2-adaptin; AltNam...	90.65	2	2	2		104553
602	1439	gi|116242733|sp|P28070.4|PSB4_HUMAN	RecName: Full=Proteasome subunit beta type-4; AltName: Full=26 kDa prosomal protein; Short=HsBPROS26; Short=PROS-26; AltName: Full=Macropain beta chain; AltName: Full=Multicatalytic endopeptidase complex beta chain; Al...	90.44	11	3	3	Oxidation (M)	29204
793	769	gi|12643540|sp|O14818.1|PSA7_HUMAN	RecName: Full=Proteasome subunit alpha type-7; AltName: Full=Proteasome subunit RC6-1; AltName: Full=Proteasome subunit XAPC7	90.28	8	2	2		27887
690	956	gi|134218|sp|P07602.2|SAP_HUMAN	RecName: Full=Prosaposin; AltName: Full=Proactivator polypeptide; Contains: RecName: Full=Saposin-A; AltName: Full=Protein A; Contains: RecName: Full=Saposin-B-Val; Contains: RecName: Full=Saposin-B; AltName: Full=Cerebros...	90.04	3	2	2	Carbamidomethylation	58113
395	1026	gi|59798513|sp|Q66CG7.1|SYN_YERPS	RecName: Full=Asparagine--tRNA ligase; AltName: Full=Asparaginyl-tRNA synthetase; Short=AsnRS	89.67	8	4	4		52074
395	1037	gi|123072925|sp|Q1CA47.1|SYN_YERPA	RecName: Full=Asparagine--tRNA ligase; AltName: Full=Asparaginyl-tRNA synthetase; Short=AsnRS	89.67	8	4	4		52074
395	1044	gi|123073284|sp|Q1CGI7.1|SYN_YERPN	RecName: Full=Asparagine--tRNA ligase; AltName: Full=Asparaginyl-tRNA synthetase; Short=AsnRS	89.67	8	4	4		52074
395	1028	gi|20139880|sp|P58697.1|SYN_YERPE	RecName: Full=Asparagine--tRNA ligase; AltName: Full=Asparaginyl-tRNA synthetase; Short=AsnRS	89.67	8	4	4		52074
537	5262	gi|585857|sp|P37426.1|RIR1_SALTY	RecName: Full=Ribonucleoside-diphosphate reductase 1 subunit alpha; AltName: Full=Protein B1; AltName: Full=Ribonucleoside-diphosphate reductase 1 R1 subunit; AltName: Full=Ribonucleotide reductase 1	89.32	3	2	2	Oxidation (M)	85736
537	5268	gi|2507304|sp|P00452.2|RIR1_ECOLI	RecName: Full=Ribonucleoside-diphosphate reductase 1 subunit alpha; AltName: Full=Protein B1; AltName: Full=Ribonucleoside-diphosphate reductase 1 R1 subunit; AltName: Full=Ribonucleotide reductase 1	89.32	3	2	2	Oxidation (M)	85775
422	922	gi|1706309|sp|P52680.1|DBHA_SERMA	RecName: Full=DNA-binding protein HU-alpha; AltName: Full=HU-2; AltName: Full=NS2	89.2	26	2	2		9535
422	923	gi|60392170|sp|P0A1R7.1|DBHA_SALTI	RecName: Full=DNA-binding protein HU-alpha; AltName: Full=HU-2; AltName: Full=NS2	89.2	26	2	2		9521
422	924	gi|60392169|sp|P0A1R6.1|DBHA_SALTY	RecName: Full=DNA-binding protein HU-alpha; AltName: Full=HU-2; AltName: Full=NS2	89.2	26	2	2		9521
685	1407	gi|544076|sp|P35606.2|COPB2_HUMAN	RecName: Full=Coatomer subunit beta'; AltName: Full=Beta'-coat protein; Short=Beta'-COP; AltName: Full=p102	88.46	2	2	2		102487
487	833	gi|90110780|sp|Q02818.4|NUCB1_HUMAN	RecName: Full=Nucleobindin-1; AltName: Full=CALNUC; Flags: Precursor	87.56	7	3	3		53879
459	5070	gi|17433702|sp|Q56114.2|AAT_SALTI	RecName: Full=Aspartate aminotransferase; Short=AspAT; AltName: Full=Transaminase A	86.96	7	3	2		43507
459	5071	gi|112989|sp|P00509.1|AAT_ECOLI	RecName: Full=Aspartate aminotransferase; Short=AspAT; AltName: Full=Transaminase A	86.96	7	3	2		43573
459	5072	gi|20137200|sp|P58661.1|AAT_SALTY	RecName: Full=Aspartate aminotransferase; Short=AspAT; AltName: Full=Transaminase A	86.96	7	3	2		43521
510	810	gi|20139363|sp|O00584.2|RNT2_HUMAN	RecName: Full=Ribonuclease T2; AltName: Full=Ribonuclease 6; Flags: Precursor	86.75	7	2	2		29481
484	1548	gi|2494024|sp|Q15828.1|CYTM_HUMAN	RecName: Full=Cystatin-M; AltName: Full=Cystatin-6; AltName: Full=Cystatin-E; Flags: Precursor	86.44	21	3	3	Oxidation (M)	16511
792	5900	gi|85687556|sp|Q9UGM3.2|DMBT1_HUMAN	RecName: Full=Deleted in malignant brain tumors 1 protein; AltName: Full=Glycoprotein 340; Short=Gp-340; AltName: Full=Hensin; AltName: Full=Salivary agglutinin; Short=SAG; AltName: Full=Surfactant pulmonary-associated...	86.07	1	2	2		260734
507	5246	gi|67471695|sp|P69786.1|PTGCB_ECOLI	RecName: Full=PTS system glucose-specific EIICB component; AltName: Full=EIICB-Glc; Short=EII-Glc; Includes: RecName: Full=Glucose permease IIC component; AltName: Full=PTS system glucose-specific EIIC component; Inclu...	84.89	5	3	3		50677
507	5247	gi|71152916|sp|P69788.1|PTGCB_ECO57	RecName: Full=PTS system glucose-specific EIICB component; AltName: Full=EIICB-Glc; Short=EII-Glc; Includes: RecName: Full=Glucose permease IIC component; AltName: Full=PTS system glucose-specific EIIC component; Inclu...	84.89	5	3	3		50677
507	5248	gi|71648798|sp|P69787.1|PTGCB_ECOL6	RecName: Full=PTS system glucose-specific EIICB component; AltName: Full=EIICB-Glc; Short=EII-Glc; Includes: RecName: Full=Glucose permease IIC component; AltName: Full=PTS system glucose-specific EIIC component; Inclu...	84.89	5	3	3		50677
718	5958	gi|82583734|sp|P0ACK1.1|CRP_SHIFL	RecName: Full=cAMP-activated global transcriptional regulator CRP; AltName: Full=Catabolite activator protein; Short=CAP; AltName: Full=Catabolite gene activator; AltName: Full=cAMP receptor protein; Short=CRP; AltName: ...	84.77	10	2	2		23640
718	5959	gi|82583731|sp|P0ACK0.1|CRP_ECO57	RecName: Full=cAMP-activated global transcriptional regulator CRP; AltName: Full=Catabolite activator protein; Short=CAP; AltName: Full=Catabolite gene activator; AltName: Full=cAMP receptor protein; Short=CRP; AltName: ...	84.77	10	2	2		23640
718	5960	gi|82583732|sp|P0ACJ9.1|CRP_ECOL6	RecName: Full=cAMP-activated global transcriptional regulator CRP; AltName: Full=Catabolite activator protein; Short=CAP; AltName: Full=Catabolite gene activator; AltName: Full=cAMP receptor protein; Short=CRP; AltName: ...	84.77	10	2	2		23640
718	5961	gi|82583733|sp|P0ACJ8.1|CRP_ECOLI	RecName: Full=cAMP-activated global transcriptional regulator CRP; AltName: Full=Catabolite activator protein; Short=CAP; AltName: Full=Catabolite gene activator; AltName: Full=cAMP receptor protein; Short=CRP; AltName: ...	84.77	10	2	2		23640
718	5962	gi|60391935|sp|P0A2T6.1|CRP_SALTY	RecName: Full=cAMP-activated global transcriptional regulator CRP; AltName: Full=Catabolite activator protein; Short=CAP; AltName: Full=Catabolite gene activator; AltName: Full=cAMP receptor protein; Short=CRP; AltName: ...	84.77	10	2	2		23656
718	5963	gi|60391936|sp|P0A2T7.1|CRP_ENTAE	RecName: Full=cAMP-activated global transcriptional regulator CRP; AltName: Full=Catabolite activator protein; Short=CAP; AltName: Full=Catabolite gene activator; AltName: Full=cAMP receptor protein; Short=CRP; AltName: ...	84.77	10	2	2		23656
509	5370	gi|824630536|sp|P01764.2|HV323_HUMAN	RecName: Full=Ig heavy chain V-III region 23; AltName: Full=Ig heavy chain V-III region LAY; AltName: Full=Ig heavy chain V-III region POM; AltName: Full=Ig heavy chain V-III region TEI; AltName: Full=Ig heavy chain V...	84.48	26	2	2	Oxidation (M)	12582
768	5543	gi|135815|sp|P27735.1|THRC_SERMA	RecName: Full=Threonine synthase; Short=TS	84.02	6	2	2		47094
608	784	gi|1709762|sp|P49721.1|PSB2_HUMAN	RecName: Full=Proteasome subunit beta type-2; AltName: Full=Macropain subunit C7-I; AltName: Full=Multicatalytic endopeptidase complex subunit C7-I; AltName: Full=Proteasome component C7-I	82.38	8	2	2		22836
870	6004	gi|68566321|sp|Q6P587.2|FAHD1_HUMAN	RecName: Full=Acylpyruvase FAHD1 mitochondrial; AltName: Full=Fumarylacetoacetate hydrolase domain-containing protein 1; Short=FAH domain-containing protein 1; AltName: Full=Oxaloacetate decarboxylase; Short=OAA decar...	81.78	10	2	2	Carbamidomethylation	24843
678	1346	gi|150438841|sp|Q8NCW5.2|NNRE_HUMAN	RecName: Full=NAD(P)H-hydrate epimerase; AltName: Full=Apolipoprotein A-I-binding protein; Short=AI-BP; AltName: Full=NAD(P)HX epimerase; AltName: Full=YjeF N-terminal domain-containing protein 1; Short=YjeF_N1; Flags:...	79.88	6	2	2		31675
867	5984	gi|20141203|sp|P08571.2|CD14_HUMAN	RecName: Full=Monocyte differentiation antigen CD14; AltName: Full=Myeloid cell-specific leucine-rich glycoprotein; AltName: CD_antigen=CD14; Contains: RecName: Full=Monocyte differentiation antigen CD14 urinary form; ...	79.5	6	2	2	Carbamidomethylation	40076
679	712	gi|51338734|sp|O00462.3|MANBA_HUMAN	RecName: Full=Beta-mannosidase; AltName: Full=Lysosomal beta A mannosidase; AltName: Full=Mannanase; Short=Mannase; Flags: Precursor	78.79	3	3	3		100895
513	5964	gi|71154156|sp|P0A974.2|CSPE_ECO57	RecName: Full=Cold shock-like protein CspE; Short=CSP-E	78.63	32	2	2		7463
513	5965	gi|334305782|sp|E0J1Q3.1|CSPE_ECOLW	RecName: Full=Cold shock-like protein CspE; Short=CSP-E	78.63	32	2	2		7463
513	5966	gi|71154158|sp|P0A972.2|CSPE_ECOLI	RecName: Full=Cold shock-like protein CspE; Short=CSP-E	78.63	32	2	2		7463
513	5967	gi|71154159|sp|P0A975.2|CSPE_SHIFL	RecName: Full=Cold shock-like protein CspE; Short=CSP-E	78.63	32	2	2		7463
513	5968	gi|71154157|sp|P0A973.2|CSPE_ECOL6	RecName: Full=Cold shock-like protein CspE; Short=CSP-E	78.63	32	2	2		7463
515	6025	gi|123518773|sp|Q2NQY0.1|RRAA_SODGM	RecName: Full=Regulator of ribonuclease activity A	78.37	14	2	2		17282
878	6102	gi|81170800|sp|P0ABC7.1|HFLK_ECOLI	RecName: Full=Modulator of FtsH protease HflK	78.14	4	2	2		45545
878	6103	gi|81170799|sp|P0ABC8.1|HFLK_ECO57	RecName: Full=Protein HflK	78.14	4	2	2		45545
876	6042	gi|74730301|sp|Q8NFT8.1|DNER_HUMAN	RecName: Full=Delta and Notch-like epidermal growth factor-related receptor; Flags: Precursor	76.21	2	2	2	Carbamidomethylation	78475
677	5166	gi|189044514|sp|A8GH86.2|FADJ_SERP5	RecName: Full=Fatty acid oxidation complex subunit alpha; Includes: RecName: Full=Enoyl-CoA hydratase/3-hydroxybutyryl-CoA epimerase; Includes: RecName: Full=3-hydroxyacyl-CoA dehydrogenase	75.93	4	3	3	Carbamidomethylation	77439
374	5002	gi|82592971|sp|P0ACJ3.2|LRP_SHIFL	RecName: Full=Leucine-responsive regulatory protein	74.68	20	4	4	Oxidation (M)	18887
374	5003	gi|60392622|sp|P0A2S0.2|LRP_SALTY	RecName: Full=Leucine-responsive regulatory protein	74.68	20	4	4	Oxidation (M)	18857
374	5004	gi|82592970|sp|P0ACJ4.2|LRP_ENTAE	RecName: Full=Leucine-responsive regulatory protein	74.68	20	4	4	Oxidation (M)	18887
374	5005	gi|82592969|sp|P0ACJ0.2|LRP_ECOLI	RecName: Full=Leucine-responsive regulatory protein	74.68	20	4	4	Oxidation (M)	18887
374	5006	gi|82592967|sp|P0ACJ2.2|LRP_ECO57	RecName: Full=Leucine-responsive regulatory protein	74.68	20	4	4	Oxidation (M)	18887
374	5007	gi|585427|sp|P37424.3|LRP_KLEPN	RecName: Full=Leucine-responsive regulatory protein	74.68	20	4	4	Oxidation (M)	18873
374	5008	gi|585429|sp|P37425.3|LRP_SERMA	RecName: Full=Leucine-responsive regulatory protein	74.68	20	4	4	Oxidation (M)	18857
374	5009	gi|82592968|sp|P0ACJ1.2|LRP_ECOL6	RecName: Full=Leucine-responsive regulatory protein	74.68	20	4	4	Oxidation (M)	18887
575	5123	gi|121409|sp|P13035.3|GLPD_ECOLI	RecName: Full=Aerobic glycerol-3-phosphate dehydrogenase	74.12	8	3	3		56751
514	1064	gi|114034|sp|P05090.1|APOD_HUMAN	RecName: Full=Apolipoprotein D; Short=Apo-D; Short=ApoD; Flags: Precursor	73.77	11	2	2		21276
558	5612	gi|6685630|sp|P76558.1|MAO2_ECOLI	RecName: Full=NADP-dependent malic enzyme; Short=NADP-ME	73.12	3	2	2	Oxidation (M)	82417
558	5975	gi|17865770|sp|Q9ZFV8.2|MAO2_SALTY	RecName: Full=NADP-dependent malic enzyme; Short=NADP-ME	73.12	3	2	2	Oxidation (M)	82322
605	5388	gi|1170698|sp|P43924.2|KPYK_HAEIN	RecName: Full=Pyruvate kinase; Short=PK	73.02	4	2	2		51055
823	5980	gi|130754|sp|P19147.1|PPB_SERMA	RecName: Full=Alkaline phosphatase; Short=APase; Flags: Precursor	72.98	4	2	2		49265
871	6007	gi|32469718|sp|Q8DFF5.2|KPRS_VIBVU	RecName: Full=Ribose-phosphate pyrophosphokinase; Short=RPPK; AltName: Full=5-phospho-D-ribosyl alpha-1-diphosphate; AltName: Full=Phosphoribosyl diphosphate synthase; AltName: Full=Phosphoribosyl pyrophosphate synthase...	72.72	8	2	2		33924
871	6008	gi|46396298|sp|Q7MMZ1.1|KPRS_VIBVY	RecName: Full=Ribose-phosphate pyrophosphokinase; Short=RPPK; AltName: Full=5-phospho-D-ribosyl alpha-1-diphosphate; AltName: Full=Phosphoribosyl diphosphate synthase; AltName: Full=Phosphoribosyl pyrophosphate synthase...	72.72	8	2	2		33924
871	6009	gi|32469691|sp|Q87RN8.1|KPRS_VIBPA	RecName: Full=Ribose-phosphate pyrophosphokinase; Short=RPPK; AltName: Full=5-phospho-D-ribosyl alpha-1-diphosphate; AltName: Full=Phosphoribosyl diphosphate synthase; AltName: Full=Phosphoribosyl pyrophosphate synthase...	72.72	8	2	2		33933
871	6010	gi|67466690|sp|P0A717.2|KPRS_ECOLI	RecName: Full=Ribose-phosphate pyrophosphokinase; Short=RPPK; AltName: Full=5-phospho-D-ribosyl alpha-1-diphosphate; AltName: Full=Phosphoribosyl diphosphate synthase; AltName: Full=Phosphoribosyl pyrophosphate synthase...	72.72	8	2	2		34218
871	6011	gi|67466691|sp|P0A718.2|KPRS_ECOL6	RecName: Full=Ribose-phosphate pyrophosphokinase; Short=RPPK; AltName: Full=5-phospho-D-ribosyl alpha-1-diphosphate; AltName: Full=Phosphoribosyl diphosphate synthase; AltName: Full=Phosphoribosyl pyrophosphate synthase...	72.72	8	2	2		34218
871	6012	gi|67466692|sp|P0A719.2|KPRS_ECO57	RecName: Full=Ribose-phosphate pyrophosphokinase; Short=RPPK; AltName: Full=5-phospho-D-ribosyl alpha-1-diphosphate; AltName: Full=Phosphoribosyl diphosphate synthase; AltName: Full=Phosphoribosyl pyrophosphate synthase...	72.72	8	2	2		34218
871	6013	gi|60392584|sp|P0A1V6.2|KPRS_SALTY	RecName: Full=Ribose-phosphate pyrophosphokinase; Short=RPPK; AltName: Full=5-phospho-D-ribosyl alpha-1-diphosphate; AltName: Full=Phosphoribosyl diphosphate synthase; AltName: Full=Phosphoribosyl pyrophosphate synthase...	72.72	8	2	2		34216
871	6014	gi|60392585|sp|P0A1V7.2|KPRS_SALTI	RecName: Full=Ribose-phosphate pyrophosphokinase; Short=RPPK; AltName: Full=5-phospho-D-ribosyl alpha-1-diphosphate; AltName: Full=Phosphoribosyl diphosphate synthase; AltName: Full=Phosphoribosyl pyrophosphate synthase...	72.72	8	2	2		34216
871	6015	gi|24418515|sp|Q8ZEY2.1|KPRS_YERPE	RecName: Full=Ribose-phosphate pyrophosphokinase; Short=RPPK; AltName: Full=5-phospho-D-ribosyl alpha-1-diphosphate; AltName: Full=Phosphoribosyl diphosphate synthase; AltName: Full=Phosphoribosyl pyrophosphate synthase...	72.72	8	2	2		34261
656	5146	gi|41688704|sp|Q8EK47.1|RPOA_SHEON	RecName: Full=DNA-directed RNA polymerase subunit alpha; Short=RNAP subunit alpha; AltName: Full=RNA polymerase subunit alpha; AltName: Full=Transcriptase subunit alpha	72.36	9	3	3		36160
656	5147	gi|12230609|sp|Q9S0Q8.1|RPOA_SHEVD	RecName: Full=DNA-directed RNA polymerase subunit alpha; Short=RNAP subunit alpha; AltName: Full=RNA polymerase subunit alpha; AltName: Full=Transcriptase subunit alpha	72.36	9	3	3		36239
656	5184	gi|20139507|sp|Q8ZJ87.1|RPOA_YERPE	RecName: Full=DNA-directed RNA polymerase subunit alpha; Short=RNAP subunit alpha; AltName: Full=RNA polymerase subunit alpha; AltName: Full=Transcriptase subunit alpha	72.36	9	3	3		36509
656	5185	gi|62288918|sp|P0A7Z8.1|RPOA_SALTI	RecName: Full=DNA-directed RNA polymerase subunit alpha; Short=RNAP subunit alpha; AltName: Full=RNA polymerase subunit alpha; AltName: Full=Transcriptase subunit alpha	72.36	9	3	3		36512
656	5186	gi|171769808|sp|A7MPF8.1|RPOA_CROS8	RecName: Full=DNA-directed RNA polymerase subunit alpha; Short=RNAP subunit alpha; AltName: Full=RNA polymerase subunit alpha; AltName: Full=Transcriptase subunit alpha	72.36	9	3	3		36468
656	5187	gi|41688627|sp|Q7MYH5.1|RPOA_PHOLL	RecName: Full=DNA-directed RNA polymerase subunit alpha; Short=RNAP subunit alpha; AltName: Full=RNA polymerase subunit alpha; AltName: Full=Transcriptase subunit alpha	72.36	9	3	3		36481
656	5188	gi|171855221|sp|A7ZSI4.1|RPOA_ECO24	RecName: Full=DNA-directed RNA polymerase subunit alpha; Short=RNAP subunit alpha; AltName: Full=RNA polymerase subunit alpha; AltName: Full=Transcriptase subunit alpha	72.36	9	3	3		36512
656	5189	gi|158514063|sp|A4TH15.1|RPOA_YERPP	RecName: Full=DNA-directed RNA polymerase subunit alpha; Short=RNAP subunit alpha; AltName: Full=RNA polymerase subunit alpha; AltName: Full=Transcriptase subunit alpha	72.36	9	3	3		36509
656	5190	gi|62288915|sp|P0A7Z5.1|RPOA_ECOL6	RecName: Full=DNA-directed RNA polymerase subunit alpha; Short=RNAP subunit alpha; AltName: Full=RNA polymerase subunit alpha; AltName: Full=Transcriptase subunit alpha	72.36	9	3	3		36512
656	5191	gi|62288917|sp|P0A7Z7.1|RPOA_SALTY	RecName: Full=DNA-directed RNA polymerase subunit alpha; Short=RNAP subunit alpha; AltName: Full=RNA polymerase subunit alpha; AltName: Full=Transcriptase subunit alpha	72.36	9	3	3		36512
656	5192	gi|119366681|sp|Q1R637.1|RPOA_ECOUT	RecName: Full=DNA-directed RNA polymerase subunit alpha; Short=RNAP subunit alpha; AltName: Full=RNA polymerase subunit alpha; AltName: Full=Transcriptase subunit alpha	72.36	9	3	3		36512
656	5193	gi|62288919|sp|P0A7Z9.1|RPOA_SHIFL	RecName: Full=DNA-directed RNA polymerase subunit alpha; Short=RNAP subunit alpha; AltName: Full=RNA polymerase subunit alpha; AltName: Full=Transcriptase subunit alpha	72.36	9	3	3		36512
656	5194	gi|62287386|sp|Q5PK10.1|RPOA_SALPA	RecName: Full=DNA-directed RNA polymerase subunit alpha; Short=RNAP subunit alpha; AltName: Full=RNA polymerase subunit alpha; AltName: Full=Transcriptase subunit alpha	72.36	9	3	3		36512
656	5195	gi|61215910|sp|Q6CZZ5.1|RPOA_PECAS	RecName: Full=DNA-directed RNA polymerase subunit alpha; Short=RNAP subunit alpha; AltName: Full=RNA polymerase subunit alpha; AltName: Full=Transcriptase subunit alpha	72.36	9	3	3		36522
656	5196	gi|75480371|sp|Q57J56.1|RPOA_SALCH	RecName: Full=DNA-directed RNA polymerase subunit alpha; Short=RNAP subunit alpha; AltName: Full=RNA polymerase subunit alpha; AltName: Full=Transcriptase subunit alpha	72.36	9	3	3		36513
656	5197	gi|119366752|sp|Q1CCW8.1|RPOA_YERPN	RecName: Full=DNA-directed RNA polymerase subunit alpha; Short=RNAP subunit alpha; AltName: Full=RNA polymerase subunit alpha; AltName: Full=Transcriptase subunit alpha	72.36	9	3	3		36509
656	5198	gi|41688646|sp|Q7VKF8.1|RPOA_HAEDU	RecName: Full=DNA-directed RNA polymerase subunit alpha; Short=RNAP subunit alpha; AltName: Full=RNA polymerase subunit alpha; AltName: Full=Transcriptase subunit alpha	72.36	9	3	3		36418
656	5199	gi|158512617|sp|A1AGI6.1|RPOA_ECOK1	RecName: Full=DNA-directed RNA polymerase subunit alpha; Short=RNAP subunit alpha; AltName: Full=RNA polymerase subunit alpha; AltName: Full=Transcriptase subunit alpha	72.36	9	3	3		36512
656	5200	gi|119366680|sp|Q0TCG6.1|RPOA_ECOL5	RecName: Full=DNA-directed RNA polymerase subunit alpha; Short=RNAP subunit alpha; AltName: Full=RNA polymerase subunit alpha; AltName: Full=Transcriptase subunit alpha	72.36	9	3	3		36512
656	5201	gi|119366751|sp|Q1C2X1.1|RPOA_YERPA	RecName: Full=DNA-directed RNA polymerase subunit alpha; Short=RNAP subunit alpha; AltName: Full=RNA polymerase subunit alpha; AltName: Full=Transcriptase subunit alpha	72.36	9	3	3		36509
656	5202	gi|171769159|sp|A7FNL0.1|RPOA_YERP3	RecName: Full=DNA-directed RNA polymerase subunit alpha; Short=RNAP subunit alpha; AltName: Full=RNA polymerase subunit alpha; AltName: Full=Transcriptase subunit alpha	72.36	9	3	3		36509
656	5203	gi|61215876|sp|Q664U6.1|RPOA_YERPS	RecName: Full=DNA-directed RNA polymerase subunit alpha; Short=RNAP subunit alpha; AltName: Full=RNA polymerase subunit alpha; AltName: Full=Transcriptase subunit alpha	72.36	9	3	3		36509
656	5204	gi|172044360|sp|A8A5A0.1|RPOA_ECOHS	RecName: Full=DNA-directed RNA polymerase subunit alpha; Short=RNAP subunit alpha; AltName: Full=RNA polymerase subunit alpha; AltName: Full=Transcriptase subunit alpha	72.36	9	3	3		36512
656	5205	gi|172046001|sp|A4WFA3.1|RPOA_ENT38	RecName: Full=DNA-directed RNA polymerase subunit alpha; Short=RNAP subunit alpha; AltName: Full=RNA polymerase subunit alpha; AltName: Full=Transcriptase subunit alpha	72.36	9	3	3		36466
656	5206	gi|172045613|sp|A8AQJ0.1|RPOA_CITK8	RecName: Full=DNA-directed RNA polymerase subunit alpha; Short=RNAP subunit alpha; AltName: Full=RNA polymerase subunit alpha; AltName: Full=Transcriptase subunit alpha	72.36	9	3	3		36512
656	5207	gi|172052443|sp|A6TEU8.1|RPOA_KLEP7	RecName: Full=DNA-directed RNA polymerase subunit alpha; Short=RNAP subunit alpha; AltName: Full=RNA polymerase subunit alpha; AltName: Full=Transcriptase subunit alpha	72.36	9	3	3		36466
656	5208	gi|62288916|sp|P0A7Z6.1|RPOA_ECO57	RecName: Full=DNA-directed RNA polymerase subunit alpha; Short=RNAP subunit alpha; AltName: Full=RNA polymerase subunit alpha; AltName: Full=Transcriptase subunit alpha	72.36	9	3	3		36512
656	5209	gi|259494173|sp|C4L7V5.1|RPOA_TOLAT	RecName: Full=DNA-directed RNA polymerase subunit alpha; Short=RNAP subunit alpha; AltName: Full=RNA polymerase subunit alpha; AltName: Full=Transcriptase subunit alpha	72.36	9	3	3		36055
656	5210	gi|158512898|sp|A1JS01.1|RPOA_YERE8	RecName: Full=DNA-directed RNA polymerase subunit alpha; Short=RNAP subunit alpha; AltName: Full=RNA polymerase subunit alpha; AltName: Full=Transcriptase subunit alpha	72.36	9	3	3		36596
869	6002	gi|112877|sp|P02763.1|A1AG1_HUMAN	RecName: Full=Alpha-1-acid glycoprotein 1; Short=AGP 1; AltName: Full=Orosomucoid-1; Short=OMD 1; Flags: Precursor	72.08	8	2	2		23512
869	6003	gi|231458|sp|P19652.2|A1AG2_HUMAN	RecName: Full=Alpha-1-acid glycoprotein 2; Short=AGP 2; AltName: Full=Orosomucoid-2; Short=OMD 2; Flags: Precursor	72.08	8	2	2		23603
712	1570	gi|1708307|sp|P54652.1|HSP72_HUMAN	RecName: Full=Heat shock-related 70 kDa protein 2; Short=Heat shock 70 kDa protein 2	71.7	3	3	3	Carbamidomethylation	70021
721	6001	gi|108885292|sp|P08294.2|SODE_HUMAN	RecName: Full=Extracellular superoxide dismutase [Cu-Zn]; Short=EC-SOD; Flags: Precursor	70.5	10	2	2		25851
713	5389	gi|12230873|sp|P11436.2|AMIE_PSEAE	RecName: Full=Aliphatic amidase; AltName: Full=Acylamide amidohydrolase	70.32	5	2	2		38495
713	5390	gi|122260518|sp|Q02QK0.1|AMIE_PSEAB	RecName: Full=Aliphatic amidase; AltName: Full=Acylamide amidohydrolase	70.32	5	2	2		38481
713	5391	gi|166969440|sp|A6V262.1|AMIE_PSEA7	RecName: Full=Aliphatic amidase; AltName: Full=Acylamide amidohydrolase	70.32	5	2	2		38495
713	5392	gi|31339975|sp|Q89VS2.1|AMIE_BRADU	RecName: Full=Aliphatic amidase; AltName: Full=Acylamide amidohydrolase	70.32	5	2	2		38442
713	5393	gi|226711074|sp|B7V2X1.1|AMIE_PSEA8	RecName: Full=Aliphatic amidase; AltName: Full=Acylamide amidohydrolase	70.32	5	2	2		38481
713	5394	gi|123149328|sp|Q0VN20.1|AMIE_ALCBS	RecName: Full=Aliphatic amidase; AltName: Full=Acylamide amidohydrolase	70.32	5	2	2		38359
713	5395	gi|166969439|sp|A1U7G1.1|AMIE_MARHV	RecName: Full=Aliphatic amidase; AltName: Full=Acylamide amidohydrolase	70.32	5	2	2		38461
408	1837	gi|68067608|sp|P29622.3|KAIN_HUMAN	RecName: Full=Kallistatin; AltName: Full=Kallikrein inhibitor; AltName: Full=Peptidase inhibitor 4; Short=PI-4; AltName: Full=Serpin A4; Flags: Precursor	69.33	2	2	2		48542
551	805	gi|116242694|sp|Q9Y3B8.3|ORN_HUMAN	RecName: Full=Oligoribonuclease mitochondrial; AltName: Full=RNA exonuclease 2 homolog; AltName: Full=Small fragment nuclease; Flags: Precursor	68.98	10	3	2		26833
398	5323	gi|83286920|sp|P0AE06.1|ACRA_ECOLI	RecName: Full=Multidrug efflux pump subunit AcrA; AltName: Full=AcrAB-TolC multidrug efflux pump subunit AcrA; AltName: Full=Acridine resistance protein A; Flags: Precursor	68.15	4	2	2		42197
398	5324	gi|83286919|sp|P0AE07.1|ACRA_ECO57	RecName: Full=Multidrug efflux pump subunit AcrA; AltName: Full=AcrAB-TolC multidrug efflux pump subunit AcrA; AltName: Full=Acriflavine resistance protein A; Flags: Precursor	68.15	4	2	2		42197
868	379	gi|130859|sp|P25788.2|PSA3_HUMAN	RecName: Full=Proteasome subunit alpha type-3; AltName: Full=Macropain subunit C8; AltName: Full=Multicatalytic endopeptidase complex subunit C8; AltName: Full=Proteasome component C8	67.53	8	2	2	Oxidation (M)	28433
423	5387	gi|449061855|sp|B6ZCF1.1|PHOU_SERMA	RecName: Full=Phosphate-specific transport system accessory protein PhoU; Short=Pst system accessory protein PhoU	66.69	7	2	2	Oxidation (M)	27602
873	6032	gi|156637353|sp|P49247.3|RPIA_HUMAN	RecName: Full=Ribose-5-phosphate isomerase; AltName: Full=Phosphoriboisomerase	66.5	5	2	2		33269
508	2288	gi|61224535|sp|P0A1P6.2|GLNA_SALTY	RecName: Full=Glutamine synthetase; AltName: Full=Glutamate--ammonia ligase	66.06	5	3	2		51786
508	2289	gi|61224536|sp|P0A1P7.2|GLNA_SALTI	RecName: Full=Glutamine synthetase; AltName: Full=Glutamate--ammonia ligase	66.06	5	3	2		51786
613	5535	gi|75344045|sp|O85746.1|TYRB_KLEPN	RecName: Full=Tyrosine aminotransferase; Short=TyrAT; AltName: Full=Aromatic-amino-acid transaminase; AltName: Full=Aspartate aminotransferase	64.01	4	2	2		43432
874	6036	gi|81644619|sp|Q6D3B0.1|GSIB_PECAS	RecName: Full=Glutathione-binding protein GsiB; Flags: Precursor	63.88	3	2	2		56724
872	6019	gi|166989578|sp|A8GKU7.1|GLGA_SERP5	RecName: Full=Glycogen synthase; AltName: Full=Starch [bacterial glycogen] synthase	62.76	6	2	2	Oxidation (M)	52567
584	965	gi|116021|sp|P13987.1|CD59_HUMAN	RecName: Full=CD59 glycoprotein; AltName: Full=1F5 antigen; AltName: Full=20 kDa homologous restriction factor; Short=HRF-20; Short=HRF20; AltName: Full=MAC-inhibitory protein; Short=MAC-IP; AltName: Full=MEM43 antigen; A...	62.31	16	2	2	Carbamidomethylation	14177
446	5326	gi|83287786|sp|P0AE89.1|CPXR_ECO57	RecName: Full=Transcriptional regulatory protein CpxR	62.3	8	2	2		26312
446	5327	gi|83287788|sp|P0AE90.1|CPXR_SHIFL	RecName: Full=Transcriptional regulatory protein CpxR	62.3	8	2	2		26312
446	5328	gi|83287787|sp|P0AE88.1|CPXR_ECOLI	RecName: Full=Transcriptional regulatory protein CpxR	62.3	8	2	2		26312
820	955	gi|12231037|sp|Q92542.2|NICA_HUMAN	RecName: Full=Nicastrin; Flags: Precursor	60.09	2	2	2		78411
875	6037	gi|62906870|sp|P78330.2|SERB_HUMAN	RecName: Full=Phosphoserine phosphatase; Short=PSP; Short=PSPase; AltName: Full=L-3-phosphoserine phosphatase; AltName: Full=O-phosphoserine phosphohydrolase	56.78	8	2	2		25008
557	5582	gi|71153837|sp|P0A9Q1.1|ARCA_ECOLI	RecName: Full=Aerobic respiration control protein ArcA; AltName: Full=Dye resistance protein	55.24	8	2	2		27292
557	5583	gi|71153838|sp|P0A9Q4.1|ARCA_SHIFL	RecName: Full=Aerobic respiration control protein ArcA	55.24	8	2	2		27292
557	5584	gi|71153835|sp|P0A9Q3.1|ARCA_ECO57	RecName: Full=Aerobic respiration control protein ArcA	55.24	8	2	2		27292
557	5585	gi|71153836|sp|P0A9Q2.1|ARCA_ECOL6	RecName: Full=Aerobic respiration control protein ArcA	55.24	8	2	2		27292
687	2117	gi|116241264|sp|P15291.5|B4GT1_HUMAN	RecName: Full=Beta-1 4-galactosyltransferase 1; Short=Beta-1 4-GalTase 1; Short=Beta4Gal-T1; Short=b4Gal-T1; AltName: Full=UDP-Gal:beta-GlcNAc beta-1 4-galactosyltransferase 1; AltName: Full=UDP-galactose:beta-N-acety...	54.87	4	2	2		43920
877	2264	gi|229462879|sp|Q14118.2|DAG1_HUMAN	RecName: Full=Dystroglycan; AltName: Full=Dystrophin-associated glycoprotein 1; Contains: RecName: Full=Alpha-dystroglycan; Short=Alpha-DG; Contains: RecName: Full=Beta-dystroglycan; Short=Beta-DG; Flags: Precursor	52.61	2	2	2		97441
617	2309	gi|1706310|sp|P52681.1|DBHB_SERMA	RecName: Full=DNA-binding protein HU-beta; AltName: Full=HU-1; AltName: Full=NS1	51.56	19	2	2		9296
724	6113	gi|2506804|sp|P08506.2|DACC_ECOLI	RecName: Full=D-alanyl-D-alanine carboxypeptidase DacC; Short=DD-carboxypeptidase; Short=DD-peptidase; AltName: Full=Penicillin-binding protein 6; Short=PBP-6; Flags: Precursor	48.11	4	2	2		43609

## Sheet: G2
Database used:	UniProt human and bacteria Oct2016
Peptide False Discovery Rate (FDR):	0.005
Protein Identification Criteria:	"-10lgP >20 and at least 1 unique peptide"
Protein Group #	Number assigned to proteins that share matched peptides and cannot be distinguished
Protein ID	Arbitrarily assigned protein identification number. Every matched protein entry will be assigned a unique number even if part of the same group
Accession:	The accession number of the protein as in FASTA database
(-10lgP):	The protein / peptide confidence score derived from the p-value indicating the statistical significance of the peptide-spectrum match. Higher is more confident
Coverage:	The percentage of the protein sequence covered by supporting peptides
#Peptides:	number of occurances of non-identical sequences; not counting modified forms or replicates
#Unique:	number of non-identical sequences that are associated only with this protein group, not counting modified forms or replicates
PTM	post translation modifications matched in the search; modifications must be specified as part of the search. Carbamidomethylation is from alkylation of cyteines before digestion and oxidation (M) occurs during processin and data acquisition
Protein Group	Protein ID	Accession	Description	-10lgP	Coverage (%)	#Peptides	#Unique	PTM	Avg. Mass
1	1	gi|269849769|sp|P13645.6|K1C10_HUMAN	RecName: Full=Keratin type I cytoskeletal 10; AltName: Full=Cytokeratin-10; Short=CK-10; AltName: Full=Keratin-10; Short=K10	386.57	59	50	39	Carbamidomethylation; Oxidation (M)	58827
2	3	gi|292495049|sp|P25311.2|ZA2G_HUMAN	RecName: Full=Zinc-alpha-2-glycoprotein; Short=Zn-alpha-2-GP; Short=Zn-alpha-2-glycoprotein; Flags: Precursor	381.2	74	61	61	Carbamidomethylation; Oxidation (M)	34259
6	9	gi|12231007|sp|P31944.2|CASPE_HUMAN	RecName: Full=Caspase-14; Short=CASP-14; Contains: RecName: Full=Caspase-14 subunit p17 mature form; Contains: RecName: Full=Caspase-14 subunit p10 mature form; Contains: RecName: Full=Caspase-14 subunit p20 interme...	373.14	71	37	37	Carbamidomethylation; Oxidation (M)	27680
3	87	gi|134170|sp|P12273.1|PIP_HUMAN	RecName: Full=Prolactin-inducible protein; AltName: Full=Gross cystic disease fluid protein 15; Short=GCDFP-15; AltName: Full=Prolactin-induced protein; AltName: Full=Secretory actin-binding protein; Short=SABP; AltName: F...	349.48	77	31	31	Carbamidomethylation; Oxidation (M)	16572
7	5	gi|113576|sp|P02768.2|ALBU_HUMAN	RecName: Full=Serum albumin; Flags: Precursor	331.33	40	40	40	Carbamidomethylation; Oxidation (M)	69367
4	6	gi|238054406|sp|P04264.6|K2C1_HUMAN	RecName: Full=Keratin type II cytoskeletal 1; AltName: Full=67 kDa cytokeratin; AltName: Full=Cytokeratin-1; Short=CK-1; AltName: Full=Hair alpha protein; AltName: Full=Keratin-1; Short=K1; AltName: Full=Type-II kerat...	324.8	42	40	29	Oxidation (M)	66039
5	2	gi|239938650|sp|P35908.2|K22E_HUMAN	RecName: Full=Keratin type II cytoskeletal 2 epidermal; AltName: Full=Cytokeratin-2e; Short=CK-2e; AltName: Full=Epithelial keratin-2e; AltName: Full=Keratin-2 epidermis; AltName: Full=Keratin-2e; Short=K2e; AltName: ...	323.31	51	33	23	Carbamidomethylation; Oxidation (M)	65433
11	10	gi|20140145|sp|Q96P63.1|SPB12_HUMAN	RecName: Full=Serpin B12	318.25	44	22	21	Carbamidomethylation; Oxidation (M)	46276
12	13	gi|12230985|sp|P05089.2|ARGI1_HUMAN	RecName: Full=Arginase-1; AltName: Full=Liver-type arginase; AltName: Full=Type I arginase	316	65	30	30	Carbamidomethylation; Oxidation (M)	34735
19	15	gi|20141712|sp|P29508.2|SPB3_HUMAN	RecName: Full=Serpin B3; AltName: Full=Protein T4-A; AltName: Full=Squamous cell carcinoma antigen 1; Short=SCCA-1	305.51	38	20	8	Oxidation (M)	44565
17	20	gi|34222503|sp|O75223.1|GGCT_HUMAN	RecName: Full=Gamma-glutamylcyclotransferase; AltName: Full=Cytochrome c-releasing factor 21	299.65	80	29	29	Carbamidomethylation; Oxidation (M)	21008
13	7	gi|257051080|sp|Q08188.4|TGM3_HUMAN	RecName: Full=Protein-glutamine gamma-glutamyltransferase E; AltName: Full=Transglutaminase E; Short=TG(E); Short=TGE; Short=TGase E; AltName: Full=Transglutaminase-3; Short=TGase-3; Contains: RecName: Full=Protein-glu...	299.09	38	31	31	Carbamidomethylation; Oxidation (M)	76632
31	14	gi|161784343|sp|P35237.3|SPB6_HUMAN	RecName: Full=Serpin B6; AltName: Full=Cytoplasmic antiproteinase; Short=CAP; AltName: Full=Peptidase inhibitor 6; Short=PI-6; AltName: Full=Placental thrombin inhibitor	298.12	49	18	17	Carbamidomethylation; Oxidation (M)	42622
22	4	gi|115892|sp|P16870.1|CBPE_HUMAN	RecName: Full=Carboxypeptidase E; Short=CPE; AltName: Full=Carboxypeptidase H; Short=CPH; AltName: Full=Enkephalin convertase; AltName: Full=Prohormone-processing carboxypeptidase; Flags: Precursor	292.14	51	27	27	Carbamidomethylation; Oxidation (M)	53151
21	8	gi|20139982|sp|O75635.1|SPB7_HUMAN	RecName: Full=Serpin B7; AltName: Full=Megsin; AltName: Full=TP55	276.12	56	22	20	Carbamidomethylation; Oxidation (M)	42905
20	24	gi|288558851|sp|P09668.4|CATH_HUMAN	RecName: Full=Pro-cathepsin H; Contains: RecName: Full=Cathepsin H mini chain; Contains: RecName: Full=Cathepsin H; Contains: RecName: Full=Cathepsin H heavy chain; Contains: RecName: Full=Cathepsin H light chain; Flag...	258.45	36	22	22	Carbamidomethylation; Oxidation (M)	37394
10	11	gi|239938886|sp|P35527.3|K1C9_HUMAN	RecName: Full=Keratin type I cytoskeletal 9; AltName: Full=Cytokeratin-9; Short=CK-9; AltName: Full=Keratin-9; Short=K9	253.23	34	23	22	Oxidation (M)	62064
14	245	gi|6831581|sp|O95969.1|SG1D2_HUMAN	RecName: Full=Secretoglobin family 1D member 2; AltName: Full=Lipophilin-B; Flags: Precursor	247.03	63	16	16	Carbamidomethylation	9925
29	12	gi|115702|sp|P04040.3|CATA_HUMAN	RecName: Full=Catalase	240.4	33	19	19	Carbamidomethylation; Oxidation (M)	59756
48	33	gi|6016127|sp|Q92820.2|GGH_HUMAN	RecName: Full=Gamma-glutamyl hydrolase; AltName: Full=Conjugase; AltName: Full=GH; AltName: Full=Gamma-Glu-X carboxypeptidase; Flags: Precursor	237.9	44	14	14	Oxidation (M)	35964
35	23	gi|212276474|sp|P50452.2|SPB8_HUMAN	RecName: Full=Serpin B8; AltName: Full=Cytoplasmic antiproteinase 2; Short=CAP-2; Short=CAP2; AltName: Full=Peptidase inhibitor 8; Short=PI-8	230.58	33	16	13	Carbamidomethylation; Oxidation (M)	42767
45	21	gi|3023394|sp|Q13867.1|BLMH_HUMAN	RecName: Full=Bleomycin hydrolase; Short=BH; Short=BLM hydrolase; Short=BMH	227.35	27	16	16	Oxidation (M)	52562
56	35	gi|1352726|sp|P30086.3|PEBP1_HUMAN	RecName: Full=Phosphatidylethanolamine-binding protein 1; Short=PEBP-1; AltName: Full=HCNPpp; AltName: Full=Neuropolypeptide h3; AltName: Full=Prostatic-binding protein; AltName: Full=Raf kinase inhibitor protein; Short...	225.64	59	13	13	Carbamidomethylation	21057
32	19	gi|74728144|sp|Q8IW75.1|SPA12_HUMAN	RecName: Full=Serpin A12; AltName: Full=OL-64; AltName: Full=Visceral adipose tissue-derived serine protease inhibitor; Short=Vaspin; AltName: Full=Visceral adipose-specific serpin; Flags: Precursor	218.99	40	18	18	Carbamidomethylation; Oxidation (M)	47175
39	160	gi|118177|sp|P01040.1|CYTA_HUMAN	RecName: Full=Cystatin-A; AltName: Full=Cystatin-AS; AltName: Full=Stefin-A; Contains: RecName: Full=Cystatin-A N-terminally processed	216.12	68	10	10		11006
23	22	gi|143811411|sp|P13647.3|K2C5_HUMAN	RecName: Full=Keratin type II cytoskeletal 5; AltName: Full=58 kDa cytokeratin; AltName: Full=Cytokeratin-5; Short=CK-5; AltName: Full=Keratin-5; Short=K5; AltName: Full=Type-II keratin Kb5	209.07	25	17	7	Carbamidomethylation; Oxidation (M)	62378
49	133	gi|134611|sp|P00441.2|SODC_HUMAN	RecName: Full=Superoxide dismutase [Cu-Zn]; AltName: Full=Superoxide dismutase 1; Short=hSod1	207.61	45	10	10		15936
65	84	gi|12643252|sp|Q9UIV8.2|SPB13_HUMAN	RecName: Full=Serpin B13; AltName: Full=HaCaT UV-repressible serpin; Short=Hurpin; AltName: Full=Headpin; AltName: Full=Peptidase inhibitor 13; Short=PI-13; AltName: Full=Proteinase inhibitor 13	203.41	24	10	10	Oxidation (M)	44276
38	34	gi|116533|sp|P10909.1|CLUS_HUMAN	RecName: Full=Clusterin; AltName: Full=Aging-associated gene 4 protein; AltName: Full=Apolipoprotein J; Short=Apo-J; AltName: Full=Complement cytolysis inhibitor; Short=CLI; AltName: Full=Complement-associated protein SP-...	201.43	22	10	10	Oxidation (M)	52495
84	100	gi|288558804|sp|P20933.2|ASPG_HUMAN	RecName: Full=N(4)-(beta-N-acetylglucosaminyl)-L-asparaginase; AltName: Full=Aspartylglucosaminidase; AltName: Full=Glycosylasparaginase; AltName: Full=N4-(N-acetyl-beta-glucosaminyl)-L-asparagine amidase; Contains: Re...	200.89	27	8	8	Carbamidomethylation; Oxidation (M)	37208
53	36	gi|61252703|sp|Q9UI42.2|CBPA4_HUMAN	RecName: Full=Carboxypeptidase A4; AltName: Full=Carboxypeptidase A3; Flags: Precursor	200.66	24	12	12	Carbamidomethylation; Oxidation (M)	47351
92	359	gi|125145|sp|P01834.1|IGKC_HUMAN	RecName: Full=Ig kappa chain C region	197.01	61	7	7	Carbamidomethylation	11609
27	29	gi|292495005|sp|Q02413.2|DSG1_HUMAN	RecName: Full=Desmoglein-1; AltName: Full=Cadherin family member 4; AltName: Full=Desmosomal glycoprotein 1; Short=DG1; Short=DGI; AltName: Full=Pemphigus foliaceus antigen; Flags: Precursor	196.94	10	11	11	Oxidation (M)	113748
101	201	gi|56404943|sp|Q99497.2|PARK7_HUMAN	RecName: Full=Protein deglycase DJ-1; Short=DJ-1; AltName: Full=Oncogene DJ1; AltName: Full=Parkinson disease protein 7; Flags: Precursor	194.1	42	7	7	Carbamidomethylation	19891
79	119	gi|308153641|sp|A8K2U0.3|A2ML1_HUMAN	RecName: Full=Alpha-2-macroglobulin-like protein 1; AltName: Full=C3 and PZP-like alpha-2-macroglobulin domain-containing protein 9; Flags: Precursor	191.55	5	6	6		161106
70	86	gi|223590208|sp|Q06828.2|FMOD_HUMAN	RecName: Full=Fibromodulin; Short=FM; AltName: Full=Collagen-binding 59 kDa protein; AltName: Full=Keratan sulfate proteoglycan fibromodulin; Short=KSPG fibromodulin; Flags: Precursor	191.1	23	10	10	Carbamidomethylation; Oxidation (M)	43179
86	115	gi|266344|sp|P30740.1|ILEU_HUMAN	RecName: Full=Leukocyte elastase inhibitor; Short=LEI; AltName: Full=Monocyte/neutrophil elastase inhibitor; Short=EI; Short=M/NEI; AltName: Full=Peptidase inhibitor 2; Short=PI-2; AltName: Full=Serpin B1	190.49	19	8	6		42742
44	82	gi|206729915|sp|P11279.3|LAMP1_HUMAN	RecName: Full=Lysosome-associated membrane glycoprotein 1; Short=LAMP-1; Short=Lysosome-associated membrane protein 1; AltName: Full=CD107 antigen-like family member A; AltName: CD_antigen=CD107a; Flags: Precursor	188.9	14	7	7		44882
60	88	gi|88984315|sp|Q9UBX7.2|KLK11_HUMAN	RecName: Full=Kallikrein-11; Short=hK11; AltName: Full=Hippostasin; AltName: Full=Serine protease 20; AltName: Full=Trypsin-like protease; Contains: RecName: Full=Kallikrein-11 inactive chain 1; Contains: RecName: Full...	188.85	35	9	8	Carbamidomethylation; Oxidation (M)	31059
67	30	gi|21903479|sp|P18206.4|VINC_HUMAN	RecName: Full=Vinculin; AltName: Full=Metavinculin; Short=MV	185.87	12	11	11	Oxidation (M)	123799
26	31	gi|23503075|sp|P08779.4|K1C16_HUMAN	RecName: Full=Keratin type I cytoskeletal 16; AltName: Full=Cytokeratin-16; Short=CK-16; AltName: Full=Keratin-16; Short=K16	184.86	19	11	2	Oxidation (M)	51268
71	26	gi|212276510|sp|Q9UHL4.3|DPP2_HUMAN	RecName: Full=Dipeptidyl peptidase 2; AltName: Full=Dipeptidyl aminopeptidase II; AltName: Full=Dipeptidyl peptidase 7; AltName: Full=Dipeptidyl peptidase II; Short=DPP II; AltName: Full=Quiescent cell proline dipeptid...	183.25	20	9	9		54342
93	243	gi|135773|sp|P10599.3|THIO_HUMAN	RecName: Full=Thioredoxin; Short=Trx; AltName: Full=ATL-derived factor; Short=ADF; AltName: Full=Surface-associated sulphydryl protein; Short=SASP	178.27	47	7	7	Carbamidomethylation; Oxidation (M)	11737
54	28	gi|123081|sp|P07686.3|HEXB_HUMAN	RecName: Full=Beta-hexosaminidase subunit beta; AltName: Full=Beta-N-acetylhexosaminidase subunit beta; Short=Hexosaminidase subunit B; AltName: Full=Cervical cancer proto-oncogene 7 protein; Short=HCC-7; AltName: Full=N-...	175.33	19	11	10	Oxidation (M)	63111
89	126	gi|113584|sp|P01876.2|IGHA1_HUMAN	RecName: Full=Ig alpha-1 chain C region	172.14	16	7	7		37655
73	47	gi|1346191|sp|P48637.1|GSHB_HUMAN	RecName: Full=Glutathione synthetase; Short=GSH synthetase; Short=GSH-S; AltName: Full=Glutathione synthase	170.76	16	8	8		52385
169	361	gi|146345452|sp|Q9BS40.2|LXN_HUMAN	RecName: Full=Latexin; AltName: Full=Endogenous carboxypeptidase inhibitor; Short=ECI; AltName: Full=Protein MUM; AltName: Full=Tissue carboxypeptidase inhibitor; Short=TCI	167.89	21	5	5		25750
55	32	gi|6648092|sp|P37837.2|TALDO_HUMAN	RecName: Full=Transaldolase	167.83	32	10	9	Carbamidomethylation; Oxidation (M)	37540
117	90	gi|121116|sp|P06396.1|GELS_HUMAN	RecName: Full=Gelsolin; AltName: Full=AGEL; AltName: Full=Actin-depolymerizing factor; Short=ADF; AltName: Full=Brevin; Flags: Precursor	167.54	10	7	7		85697
109	77	gi|14916957|sp|P14384.2|CBPM_HUMAN	RecName: Full=Carboxypeptidase M; Short=CPM; Flags: Precursor	167.46	14	6	6	Oxidation (M)	50514
111	204	gi|296452994|sp|Q6P1J6.3|PLB1_HUMAN	RecName: Full=Phospholipase B1 membrane-associated; Short=Phospholipase B; Short=hPLB; AltName: Full=Phospholipase B/lipase; Short=PLB/LIP; Includes: RecName: Full=Phospholipase A2; Includes: RecName: Full=Lysophospho...	166.36	4	5	5	Carbamidomethylation	163080
57	81	gi|308153590|sp|Q7Z794.3|K2C1B_HUMAN	RecName: Full=Keratin type II cytoskeletal 1b; AltName: Full=Cytokeratin-1B; Short=CK-1B; AltName: Full=Keratin-77; Short=K77; AltName: Full=Type-II keratin Kb39	165.64	13	8	3		61901
139	116	gi|215273939|sp|P16278.2|BGAL_HUMAN	RecName: Full=Beta-galactosidase; AltName: Full=Acid beta-galactosidase; Short=Lactase; AltName: Full=Elastin receptor 1; Flags: Precursor	164.95	11	7	7	Carbamidomethylation; Oxidation (M)	76075
128	89	gi|1351933|sp|P04745.2|AMY1_HUMAN	RecName: Full=Alpha-amylase 1; AltName: Full=1 4-alpha-D-glucan glucanohydrolase 1; AltName: Full=Salivary alpha-amylase; Flags: Precursor	164.77	19	8	8	Carbamidomethylation; Oxidation (M)	57768
16	613	gi|586830503|sp|Q8NHM4.2|TRY6_HUMAN	RecName: Full=Putative trypsin-6; AltName: Full=Serine protease 3 pseudogene 2; AltName: Full=Trypsinogen C; Flags: Precursor	163.47	14	6	2	Oxidation (M)	26537
16	614	gi|136408|sp|P07477.1|TRY1_HUMAN	RecName: Full=Trypsin-1; AltName: Full=Beta-trypsin; AltName: Full=Cationic trypsinogen; AltName: Full=Serine protease 1; AltName: Full=Trypsin I; Contains: RecName: Full=Alpha-trypsin chain 1; Contains: RecName: Full=Alp...	163.47	14	6	2	Oxidation (M)	26558
87	78	gi|74718025|sp|Q9H0W9.1|CK054_HUMAN	RecName: Full=Ester hydrolase C11orf54	163.03	21	8	8	Carbamidomethylation; Oxidation (M)	35117
74	97	gi|160331912|sp|P17900.4|SAP3_HUMAN	RecName: Full=Ganglioside GM2 activator; AltName: Full=Cerebroside sulfate activator protein; AltName: Full=GM2-AP; AltName: Full=Sphingolipid activator protein 3; Short=SAP-3; Contains: RecName: Full=Ganglioside GM2 a...	162.69	39	9	9	Carbamidomethylation	20838
107	158	gi|120649|sp|P04406.3|G3P_HUMAN	RecName: Full=Glyceraldehyde-3-phosphate dehydrogenase; Short=GAPDH; AltName: Full=Peptidyl-cysteine S-nitrosylase GAPDH	162.27	16	6	4	Carbamidomethylation; Oxidation (M)	36053
63	156	gi|223590198|sp|Q08554.2|DSC1_HUMAN	RecName: Full=Desmocollin-1; AltName: Full=Cadherin family member 1; AltName: Full=Desmosomal glycoprotein 2/3; Short=DG2/DG3; Flags: Precursor	160.79	7	6	6	Carbamidomethylation	99987
91	206	gi|399376|sp|Q01459.1|DIAC_HUMAN	RecName: Full=Di-N-acetylchitobiase; Flags: Precursor	160.43	15	7	7	Oxidation (M)	43760
148	247	gi|113499|sp|P06280.1|AGAL_HUMAN	RecName: Full=Alpha-galactosidase A; AltName: Full=Alpha-D-galactosidase A; AltName: Full=Alpha-D-galactoside galactohydrolase; AltName: Full=Melibiase; AltName: INN=Agalsidase; Flags: Precursor	158.48	14	6	6		48767
118	95	gi|166990363|sp|A8G7M6.1|ATPA_SERP5	RecName: Full=ATP synthase subunit alpha; AltName: Full=ATP synthase F1 sector subunit alpha; AltName: Full=F-ATPase subunit alpha	158.07	14	7	4	Oxidation (M)	55268
52	915	gi|20141302|sp|P81605.2|DCD_HUMAN	RecName: Full=Dermcidin; AltName: Full=Preproteolysin; Contains: RecName: Full=Survival-promoting peptide; Contains: RecName: Full=DCD-1; Flags: Precursor	156.92	24	5	5		11284
129	96	gi|150421625|sp|P01833.4|PIGR_HUMAN	RecName: Full=Polymeric immunoglobulin receptor; Short=PIgR; Short=Poly-Ig receptor; AltName: Full=Hepatocellular carcinoma-associated protein TB6; Contains: RecName: Full=Secretory component; Flags: Precursor	156.02	10	7	7	Carbamidomethylation	83284
94	248	gi|401346|sp|P31025.1|LCN1_HUMAN	RecName: Full=Lipocalin-1; AltName: Full=Tear lipocalin; Short=Tlc; AltName: Full=Tear prealbumin; Short=TP; AltName: Full=Von Ebner gland protein; Short=VEG protein; Flags: Precursor	154.34	32	5	5	Carbamidomethylation; Oxidation (M)	19250
80	143	gi|59797522|sp|Q66ED8.1|ENO_YERPS	RecName: Full=Enolase; AltName: Full=2-phospho-D-glycerate hydro-lyase; AltName: Full=2-phosphoglycerate dehydratase	153.86	10	4	3		45455
80	144	gi|238691395|sp|B2K561.1|ENO_YERPB	RecName: Full=Enolase; AltName: Full=2-phospho-D-glycerate hydro-lyase; AltName: Full=2-phosphoglycerate dehydratase	153.86	10	4	3		45455
80	145	gi|21263586|sp|Q8ZBN2.1|ENO_YERPE	RecName: Full=Enolase; AltName: Full=2-phospho-D-glycerate hydro-lyase; AltName: Full=2-phosphoglycerate dehydratase	153.86	10	4	3		45469
80	146	gi|166920125|sp|A7FLZ5.1|ENO_YERP3	RecName: Full=Enolase; AltName: Full=2-phospho-D-glycerate hydro-lyase; AltName: Full=2-phosphoglycerate dehydratase	153.86	10	4	3		45455
80	147	gi|166232243|sp|A1JJR4.1|ENO_YERE8	RecName: Full=Enolase; AltName: Full=2-phospho-D-glycerate hydro-lyase; AltName: Full=2-phosphoglycerate dehydratase	153.86	10	4	3		45467
80	148	gi|119369426|sp|Q1C3Y6.1|ENO_YERPA	RecName: Full=Enolase; AltName: Full=2-phospho-D-glycerate hydro-lyase; AltName: Full=2-phosphoglycerate dehydratase	153.86	10	4	3		45469
80	149	gi|238688476|sp|B1JK09.1|ENO_YERPY	RecName: Full=Enolase; AltName: Full=2-phospho-D-glycerate hydro-lyase; AltName: Full=2-phosphoglycerate dehydratase	153.86	10	4	3		45455
80	150	gi|166232244|sp|A4TPY1.1|ENO_YERPP	RecName: Full=Enolase; AltName: Full=2-phospho-D-glycerate hydro-lyase; AltName: Full=2-phosphoglycerate dehydratase	153.86	10	4	3		45469
80	151	gi|238687280|sp|A9R1D1.1|ENO_YERPG	RecName: Full=Enolase; AltName: Full=2-phospho-D-glycerate hydro-lyase; AltName: Full=2-phosphoglycerate dehydratase	153.86	10	4	3		45469
80	152	gi|119369427|sp|Q1CLT2.1|ENO_YERPN	RecName: Full=Enolase; AltName: Full=2-phospho-D-glycerate hydro-lyase; AltName: Full=2-phosphoglycerate dehydratase	153.86	10	4	3		45469
85	79	gi|116241365|sp|P21333.4|FLNA_HUMAN	RecName: Full=Filamin-A; Short=FLN-A; AltName: Full=Actin-binding protein 280; Short=ABP-280; AltName: Full=Alpha-filamin; AltName: Full=Endothelial actin-binding protein; AltName: Full=Filamin-1; AltName: Full=Non-mus...	153.6	3	7	7	Oxidation (M)	280737
83	250	gi|84029556|sp|P0AG83.1|PSTS_SHIFL	RecName: Full=Phosphate-binding protein PstS; Short=PBP; Flags: Precursor	152.83	15	6	6		37024
83	251	gi|84029555|sp|P0AG82.1|PSTS_ECOLI	RecName: Full=Phosphate-binding protein PstS; Short=PBP; Flags: Precursor	152.83	15	6	6		37024
100	104	gi|20178316|sp|P10619.2|PPGB_HUMAN	RecName: Full=Lysosomal protective protein; AltName: Full=Carboxypeptidase C; AltName: Full=Carboxypeptidase L; AltName: Full=Cathepsin A; AltName: Full=Protective protein cathepsin A; Short=PPCA; AltName: Full=Protecti...	151.69	11	5	5	Carbamidomethylation	54466
43	85	gi|129141|sp|P04845.1|OMPA_SERMA	RecName: Full=Outer membrane protein A; Flags: Precursor	151.61	16	7	7	Oxidation (M)	38426
33	256	gi|302393718|sp|P62987.2|RL40_HUMAN	RecName: Full=Ubiquitin-60S ribosomal protein L40; AltName: Full=CEP52; AltName: Full=Ubiquitin A-52 residue ribosomal protein fusion product 1; Contains: RecName: Full=Ubiquitin; Contains: RecName: Full=60S ribosomal ...	151	37	5	5		14728
33	257	gi|302393745|sp|P62979.2|RS27A_HUMAN	RecName: Full=Ubiquitin-40S ribosomal protein S27a; AltName: Full=Ubiquitin carboxyl extension protein 80; Contains: RecName: Full=Ubiquitin; Contains: RecName: Full=40S ribosomal protein S27a; Flags: Precursor	151	30	5	5		17965
33	259	gi|302595875|sp|P0CG47.1|UBB_HUMAN	RecName: Full=Polyubiquitin-B; Contains: RecName: Full=Ubiquitin; Flags: Precursor	151	21	5	5		25762
33	292	gi|391358178|sp|P0CG48.3|UBC_HUMAN	RecName: Full=Polyubiquitin-C; Contains: RecName: Full=Ubiquitin; Flags: Precursor	151	7	5	5		77039
166	200	gi|353526311|sp|P60174.3|TPIS_HUMAN	RecName: Full=Triosephosphate isomerase; Short=TIM; AltName: Full=Triose-phosphate isomerase	149.56	15	4	4		30791
141	253	gi|1172047|sp|P42785.1|PCP_HUMAN	RecName: Full=Lysosomal Pro-X carboxypeptidase; AltName: Full=Angiotensinase C; AltName: Full=Lysosomal carboxypeptidase C; AltName: Full=Proline carboxypeptidase; AltName: Full=Prolylcarboxypeptidase; Short=PRCP; Flags: ...	149.38	12	5	5	Carbamidomethylation; Oxidation (M)	55800
98	83	gi|1703025|sp|P01009.3|A1AT_HUMAN	RecName: Full=Alpha-1-antitrypsin; AltName: Full=Alpha-1 protease inhibitor; AltName: Full=Alpha-1-antiproteinase; AltName: Full=Serpin A1; Contains: RecName: Full=Short peptide from AAT; Short=SPAAT; Flags: Precursor	149.06	16	7	7		46737
82	107	gi|74739466|sp|O00391.3|QSOX1_HUMAN	RecName: Full=Sulfhydryl oxidase 1; Short=hQSOX; AltName: Full=Quiescin Q6; Flags: Precursor	149.01	7	7	7	Oxidation (M)	82578
152	430	gi|48428791|sp|P61769.1|B2MG_HUMAN	RecName: Full=Beta-2-microglobulin; Contains: RecName: Full=Beta-2-microglobulin form pI 5.3; Flags: Precursor	148.61	28	4	4	Carbamidomethylation	13715
99	48	gi|1706396|sp|P51659.3|DHB4_HUMAN	RecName: Full=Peroxisomal multifunctional enzyme type 2; Short=MFE-2; AltName: Full=17-beta-hydroxysteroid dehydrogenase 4; Short=17-beta-HSD 4; AltName: Full=D-bifunctional protein; Short=DBP; AltName: Full=Multifunctio...	148.25	10	7	7	Carbamidomethylation	79686
113	260	gi|172046820|sp|P31151.4|S10A7_HUMAN	RecName: Full=Protein S100-A7; AltName: Full=Psoriasin; AltName: Full=S100 calcium-binding protein A7	147.57	36	4	4	Carbamidomethylation; Oxidation (M)	11471
126	157	gi|296434507|sp|O75369.2|FLNB_HUMAN	RecName: Full=Filamin-B; Short=FLN-B; AltName: Full=ABP-278; AltName: Full=ABP-280 homolog; AltName: Full=Actin-binding-like protein; AltName: Full=Beta-filamin; AltName: Full=Filamin homolog 1; Short=Fh1; AltName: Ful...	146.85	2	6	6	Carbamidomethylation	278162
75	99	gi|59797902|sp|O75629.1|CREG1_HUMAN	RecName: Full=Protein CREG1; AltName: Full=Cellular repressor of E1A-stimulated genes 1; Flags: Precursor	146.64	35	8	8	Carbamidomethylation; Oxidation (M)	24075
8	594	gi|209572698|sp|P35030.2|TRY3_HUMAN	RecName: Full=Trypsin-3; AltName: Full=Brain trypsinogen; AltName: Full=Mesotrypsinogen; AltName: Full=Serine protease 3; AltName: Full=Serine protease 4; AltName: Full=Trypsin III; AltName: Full=Trypsin IV; Flags: Pre...	145.82	10	7	3	Oxidation (M)	32529
112	224	gi|124171|sp|P08200.1|IDH_ECOLI	RecName: Full=Isocitrate dehydrogenase [NADP]; Short=IDH; AltName: Full=IDP; AltName: Full=NADP(+)-specific ICDH; AltName: Full=Oxalosuccinate decarboxylase	145.5	10	4	2		45757
125	153	gi|47115668|sp|Q08380.1|LG3BP_HUMAN	RecName: Full=Galectin-3-binding protein; AltName: Full=Basement membrane autoantigen p105; AltName: Full=Lectin galactoside-binding soluble 3-binding protein; AltName: Full=Mac-2-binding protein; Short=MAC2BP; Short=M...	144.59	10	5	5		65331
145	120	gi|215274114|sp|P40926.3|MDHM_HUMAN	RecName: Full=Malate dehydrogenase mitochondrial; Flags: Precursor	144.14	24	7	6	Carbamidomethylation; Oxidation (M)	35503
161	347	gi|20455192|sp|Q9UKK9.1|NUDT5_HUMAN	RecName: Full=ADP-sugar pyrophosphatase; AltName: Full=8-oxo-dGDP phosphatase; AltName: Full=Nuclear ATP-synthesis protein NUDIX5; AltName: Full=Nucleoside diphosphate-linked moiety X motif 5; Short=Nudix motif 5; Shor...	143.52	15	4	4		24328
127	255	gi|115574|sp|P07384.1|CAN1_HUMAN	RecName: Full=Calpain-1 catalytic subunit; AltName: Full=Calcium-activated neutral proteinase 1; Short=CANP 1; AltName: Full=Calpain mu-type; AltName: Full=Calpain-1 large subunit; AltName: Full=Cell proliferation-inducin...	143.25	9	5	5		81890
130	105	gi|311033393|sp|P06865.2|HEXA_HUMAN	RecName: Full=Beta-hexosaminidase subunit alpha; AltName: Full=Beta-N-acetylhexosaminidase subunit alpha; Short=Hexosaminidase subunit A; AltName: Full=N-acetyl-beta-glucosaminidase subunit alpha; Flags: Precursor	142.01	11	6	5	Oxidation (M)	60703
208	341	gi|3183087|sp|Q99574.1|NEUS_HUMAN	RecName: Full=Neuroserpin; AltName: Full=Peptidase inhibitor 12; Short=PI-12; AltName: Full=Serpin I1; Flags: Precursor	140.48	10	4	4		46427
81	106	gi|1352712|sp|P05120.2|PAI2_HUMAN	RecName: Full=Plasminogen activator inhibitor 2; Short=PAI-2; AltName: Full=Monocyte Arg-serpin; AltName: Full=Placental plasminogen activator inhibitor; AltName: Full=Serpin B2; AltName: Full=Urokinase inhibitor; Flags:...	140.28	9	6	4	Oxidation (M)	46596
140	234	gi|12644075|sp|O60911.2|CATL2_HUMAN	RecName: Full=Cathepsin L2; AltName: Full=Cathepsin U; AltName: Full=Cathepsin V; Flags: Precursor	139.46	16	6	6	Oxidation (M)	37329
106	108	gi|224471847|sp|Q8NHP8.2|PLBL2_HUMAN	RecName: Full=Putative phospholipase B-like 2; AltName: Full=76 kDa protein; Short=p76; AltName: Full=LAMA-like protein 2; AltName: Full=Lamina ancestor homolog 2; AltName: Full=Phospholipase B domain-containing prote...	138.65	9	6	6	Oxidation (M)	65472
167	235	gi|167012073|sp|A8G9H8.1|DEOB_SERP5	RecName: Full=Phosphopentomutase; AltName: Full=Phosphodeoxyribomutase	138.62	11	4	2		44273
103	360	gi|121039|sp|P01857.1|IGHG1_HUMAN	RecName: Full=Ig gamma-1 chain C region	136.58	14	4	4	Carbamidomethylation	36106
114	406	gi|6093536|sp|O60259.1|KLK8_HUMAN	RecName: Full=Kallikrein-8; Short=hK8; AltName: Full=Neuropsin; Short=NP; AltName: Full=Ovasin; AltName: Full=Serine protease 19; AltName: Full=Serine protease TADG-14; AltName: Full=Tumor-associated differentially expre...	135.16	11	3	2	Carbamidomethylation	28048
222	580	gi|14916999|sp|P11021.2|GRP78_HUMAN	RecName: Full=78 kDa glucose-regulated protein; Short=GRP-78; AltName: Full=Endoplasmic reticulum lumenal Ca(2+)-binding protein grp78; AltName: Full=Heat shock 70 kDa protein 5; AltName: Full=Immunoglobulin heavy chai...	134.98	4	2	2		72333
165	159	gi|148840437|sp|Q13228.2|SBP1_HUMAN	RecName: Full=Selenium-binding protein 1; AltName: Full=56 kDa selenium-binding protein; Short=SBP56; Short=SP56	134.33	12	6	6	Carbamidomethylation	52391
108	240	gi|1710878|sp|P49862.1|KLK7_HUMAN	RecName: Full=Kallikrein-7; Short=hK7; AltName: Full=Serine protease 6; AltName: Full=Stratum corneum chymotryptic enzyme; Short=hSCCE; Flags: Precursor	132.68	16	4	2	Carbamidomethylation; Oxidation (M)	27525
186	310	gi|1711493|sp|P51688.1|SPHM_HUMAN	RecName: Full=N-sulphoglucosamine sulphohydrolase; AltName: Full=Sulfoglucosamine sulfamidase; AltName: Full=Sulphamidase; Flags: Precursor	132.61	8	4	4	Oxidation (M)	56695
227	725	gi|39932730|sp|Q92484.2|ASM3A_HUMAN	RecName: Full=Acid sphingomyelinase-like phosphodiesterase 3a; Short=ASM-like phosphodiesterase 3a; Flags: Precursor	132.42	6	2	2		51260
90	142	gi|1708854|sp|P13473.2|LAMP2_HUMAN	RecName: Full=Lysosome-associated membrane glycoprotein 2; Short=LAMP-2; Short=Lysosome-associated membrane protein 2; AltName: Full=CD107 antigen-like family member B; AltName: CD_antigen=CD107b; Flags: Precursor	131.43	8	4	4	Carbamidomethylation	44961
269	532	gi|74734243|sp|Q9HAT2.1|SIAE_HUMAN	RecName: Full=Sialate O-acetylesterase; AltName: Full=H-Lse; AltName: Full=Sialic acid-specific 9-O-acetylesterase; Flags: Precursor	130.82	7	3	3		58315
116	494	gi|74755309|sp|Q5D862.1|FILA2_HUMAN	RecName: Full=Filaggrin-2; Short=FLG-2; AltName: Full=Intermediate filament-associated and psoriasis-susceptibility protein; Short=Ifapsoriasin	129.77	1	3	3		248072
212	366	gi|124174|sp|P22304.1|IDS_HUMAN	RecName: Full=Iduronate 2-sulfatase; AltName: Full=Alpha-L-iduronate sulfate sulfatase; Short=Idursulfase; Contains: RecName: Full=Iduronate 2-sulfatase 42 kDa chain; Contains: RecName: Full=Iduronate 2-sulfatase 14 kDa ch...	126.28	7	4	4	Oxidation (M)	61873
183	739	gi|116462|sp|P20901.1|CISY_ACEAC	RecName: Full=Citrate synthase; AltName: Full=Acetic acid resistance protein	125.56	6	3	2		48197
219	428	gi|74753513|sp|Q9Y5Z4.1|HEBP2_HUMAN	RecName: Full=Heme-binding protein 2; AltName: Full=Placental protein 23; Short=PP23; AltName: Full=Protein SOUL	125.53	17	3	3		22875
150	364	gi|13431311|sp|O75882.2|ATRN_HUMAN	RecName: Full=Attractin; AltName: Full=DPPT-L; AltName: Full=Mahogany homolog; Flags: Precursor	125.25	2	3	3		158536
133	249	gi|25008596|sp|Q9NZH8.1|IL36G_HUMAN	RecName: Full=Interleukin-36 gamma; AltName: Full=IL-1-related protein 2; Short=IL-1RP2; AltName: Full=Interleukin-1 epsilon; Short=IL-1 epsilon; AltName: Full=Interleukin-1 family member 9; Short=IL-1F9; AltName: Full...	124.37	28	5	5		18721
181	579	gi|317373330|sp|P53634.2|CATC_HUMAN	RecName: Full=Dipeptidyl peptidase 1; AltName: Full=Cathepsin C; AltName: Full=Cathepsin J; AltName: Full=Dipeptidyl peptidase I; Short=DPP-I; Short=DPPI; AltName: Full=Dipeptidyl transferase; Contains: RecName: Full=D...	123.7	7	4	4	Oxidation (M)	51854
288	925	gi|3122258|sp|P56537.1|IF6_HUMAN	RecName: Full=Eukaryotic translation initiation factor 6; Short=eIF-6; AltName: Full=B(2)GCN homolog; AltName: Full=B4 integrin interactor; AltName: Full=CAB; AltName: Full=p27(BBP)	121.62	12	3	3		26599
187	371	gi|115717|sp|P07339.1|CATD_HUMAN	RecName: Full=Cathepsin D; Contains: RecName: Full=Cathepsin D light chain; Contains: RecName: Full=Cathepsin D heavy chain; Flags: Precursor	120.93	9	4	4	Oxidation (M)	44552
217	413	gi|269849630|sp|Q6P4A8.2|PLBL1_HUMAN	RecName: Full=Phospholipase B-like 1; AltName: Full=LAMA-like protein 1; AltName: Full=Lamina ancestor homolog 1; AltName: Full=Phospholipase B domain-containing protein 1; Contains: RecName: Full=Phospholipase B-like...	120.89	7	4	4	Oxidation (M)	63255
190	464	gi|232126|sp|P15586.3|GNS_HUMAN	RecName: Full=N-acetylglucosamine-6-sulfatase; AltName: Full=Glucosamine-6-sulfatase; Short=G6S; Flags: Precursor	119.95	4	2	2		62082
97	932	gi|2833243|sp|Q13296.1|SG2A2_HUMAN	RecName: Full=Mammaglobin-A; AltName: Full=Mammaglobin-1; AltName: Full=Secretoglobin family 2A member 2; Flags: Precursor	119.28	27	4	4	Carbamidomethylation	10499
189	442	gi|78099953|sp|P0ABH8.1|CISY_ECOL6	RecName: Full=Citrate synthase	119.26	8	3	2		48015
189	443	gi|78099954|sp|P0ABH7.1|CISY_ECOLI	RecName: Full=Citrate synthase	119.26	8	3	2		48015
189	444	gi|7387573|sp|O68883.1|CISY_SALTY	RecName: Full=Citrate synthase	119.26	8	3	2		48106
175	415	gi|317373572|sp|P10253.4|LYAG_HUMAN	RecName: Full=Lysosomal alpha-glucosidase; AltName: Full=Acid maltase; AltName: Full=Aglucosidase alfa; Contains: RecName: Full=76 kDa lysosomal alpha-glucosidase; Contains: RecName: Full=70 kDa lysosomal alpha-glucosi...	118.06	3	3	3		105324
216	405	gi|127801|sp|P17050.2|NAGAB_HUMAN	RecName: Full=Alpha-N-acetylgalactosaminidase; AltName: Full=Alpha-galactosidase B; Flags: Precursor	117.56	9	3	3	Carbamidomethylation; Oxidation (M)	46565
134	368	gi|51316027|sp|Q8NBJ4.1|GOLM1_HUMAN	RecName: Full=Golgi membrane protein 1; AltName: Full=Golgi membrane protein GP73; AltName: Full=Golgi phosphoprotein 2	116.34	10	3	3		45333
131	139	gi|166201593|sp|A8AQM8.1|EFG_CITK8	RecName: Full=Elongation factor G; Short=EF-G	113.42	9	5	4		77460
229	919	gi|296452879|sp|Q9H1E1.2|RNAS7_HUMAN	RecName: Full=Ribonuclease 7; Short=RNase 7; AltName: Full=Skin-derived antimicrobial protein 2; Short=SAP-2; Flags: Precursor	112.49	18	2	2		17419
173	381	gi|113950|sp|P07355.2|ANXA2_HUMAN	RecName: Full=Annexin A2; AltName: Full=Annexin II; AltName: Full=Annexin-2; AltName: Full=Calpactin I heavy chain; AltName: Full=Calpactin-1 heavy chain; AltName: Full=Chromobindin-8; AltName: Full=Lipocortin II; AltNam...	112.35	9	3	3		38604
88	125	gi|112874|sp|P01011.2|AACT_HUMAN	RecName: Full=Alpha-1-antichymotrypsin; Short=ACT; AltName: Full=Cell growth-inhibiting gene 24/25 protein; AltName: Full=Serpin A3; Contains: RecName: Full=Alpha-1-antichymotrypsin His-Pro-less; Flags: Precursor	110.47	6	3	3		47651
361	918	gi|34222621|sp|Q96IU4.1|ABHEB_HUMAN	RecName: Full=Protein ABHD14B; AltName: Full=Alpha/beta hydrolase domain-containing protein 14B; Short=Abhydrolase domain-containing protein 14B; AltName: Full=CCG1-interacting factor B	110.1	11	2	2		22346
228	913	gi|60392161|sp|P0A1E3.2|CYSK_SALTY	RecName: Full=Cysteine synthase A; Short=CSase A; AltName: Full=O-acetylserine (thiol)-lyase A; Short=OAS-TL A; AltName: Full=O-acetylserine sulfhydrylase A	109.29	9	2	2		34536
228	914	gi|60392162|sp|P0A1E4.2|CYSK_SALTI	RecName: Full=Cysteine synthase A; Short=CSase A; AltName: Full=O-acetylserine (thiol)-lyase A; Short=OAS-TL A; AltName: Full=O-acetylserine sulfhydrylase A	109.29	9	2	2		34536
221	550	gi|2498824|sp|Q16769.1|QPCT_HUMAN	RecName: Full=Glutaminyl-peptide cyclotransferase; AltName: Full=Glutaminyl cyclase; Short=QC; Short=sQC; AltName: Full=Glutaminyl-tRNA cyclotransferase; AltName: Full=Glutamyl cyclase; Short=EC; Flags: Precursor	108.53	10	3	3		40877
403	1585	gi|3287957|sp|P55000.2|SLUR1_HUMAN	RecName: Full=Secreted Ly-6/uPAR-related protein 1; Short=SLURP-1; AltName: Full=ARS component B; AltName: Full=ARS(component B)-81/S; AltName: Full=Anti-neoplastic urinary protein; Short=ANUP; Flags: Precursor	106.28	24	2	2	Carbamidomethylation	11186
215	380	gi|84028186|sp|P36222.2|CH3L1_HUMAN	RecName: Full=Chitinase-3-like protein 1; AltName: Full=39 kDa synovial protein; AltName: Full=Cartilage glycoprotein 39; Short=CGP-39; Short=GP-39; Short=hCGP-39; AltName: Full=YKL-40; Flags: Precursor	105.17	9	3	3	Oxidation (M)	42625
362	921	gi|119778|sp|P16930.2|FAAA_HUMAN	RecName: Full=Fumarylacetoacetase; Short=FAA; AltName: Full=Beta-diketonase; AltName: Full=Fumarylacetoacetate hydrolase	105.07	5	2	2		46374
325	832	gi|332278201|sp|P55145.3|MANF_HUMAN	RecName: Full=Mesencephalic astrocyte-derived neurotrophic factor; AltName: Full=Arginine-rich protein; AltName: Full=Protein ARMET; Flags: Precursor	105.04	18	2	2	Carbamidomethylation	20700
171	365	gi|74752536|sp|Q9GZP4.1|PITH1_HUMAN	RecName: Full=PITH domain-containing protein 1	104.22	17	4	4	Carbamidomethylation	24178
363	946	gi|74762572|sp|Q8NFZ8.1|CADM4_HUMAN	RecName: Full=Cell adhesion molecule 4; AltName: Full=Immunoglobulin superfamily member 4C; Short=IgSF4C; AltName: Full=Nectin-like protein 4; Short=NECL-4; AltName: Full=TSLC1-like protein 2; Flags: Precursor	104.2	6	2	2		42785
142	505	gi|548453|sp|Q06830.1|PRDX1_HUMAN	RecName: Full=Peroxiredoxin-1; AltName: Full=Natural killer cell-enhancing factor A; Short=NKEF-A; AltName: Full=Proliferation-associated gene protein; Short=PAG; AltName: Full=Thioredoxin peroxidase 2; AltName: Full=Thi...	102.86	15	3	2		22110
172	369	gi|66774052|sp|Q8WVQ1.1|CANT1_HUMAN	RecName: Full=Soluble calcium-activated nucleotidase 1; Short=SCAN-1; AltName: Full=Apyrase homolog; AltName: Full=Putative MAPK-activating protein PM09; AltName: Full=Putative NF-kappa-B-activating protein 107	102.03	9	4	4		44840
132	230	gi|166990510|sp|A8GHZ4.1|GLYA_SERP5	RecName: Full=Serine hydroxymethyltransferase; Short=SHMT; Short=Serine methylase	100.81	7	4	2	Oxidation (M)	45417
214	379	gi|130859|sp|P25788.2|PSA3_HUMAN	RecName: Full=Proteasome subunit alpha type-3; AltName: Full=Macropain subunit C8; AltName: Full=Multicatalytic endopeptidase complex subunit C8; AltName: Full=Proteasome component C8	99.79	13	3	3	Carbamidomethylation	28433
170	362	gi|5902703|sp|P17174.3|AATC_HUMAN	RecName: Full=Aspartate aminotransferase cytoplasmic; Short=cAspAT; AltName: Full=Cysteine aminotransferase cytoplasmic; AltName: Full=Cysteine transaminase cytoplasmic; Short=cCAT; AltName: Full=Glutamate oxaloacetat...	99.33	10	4	4		46248
230	926	gi|84027802|sp|P0AGE9.2|SUCD_ECOLI	RecName: Full=Succinate--CoA ligase [ADP-forming] subunit alpha; AltName: Full=Succinyl-CoA synthetase subunit alpha; Short=SCS-alpha	98.32	7	2	2		29777
230	927	gi|84027800|sp|P0AGF1.2|SUCD_ECO57	RecName: Full=Succinate--CoA ligase [ADP-forming] subunit alpha; AltName: Full=Succinyl-CoA synthetase subunit alpha; Short=SCS-alpha	98.32	7	2	2		29777
230	928	gi|84027801|sp|P0AGF0.2|SUCD_ECOL6	RecName: Full=Succinate--CoA ligase [ADP-forming] subunit alpha; AltName: Full=Succinyl-CoA synthetase subunit alpha; Short=SCS-alpha	98.32	7	2	2		29777
233	956	gi|134218|sp|P07602.2|SAP_HUMAN	RecName: Full=Prosaposin; AltName: Full=Proactivator polypeptide; Contains: RecName: Full=Saposin-A; AltName: Full=Protein A; Contains: RecName: Full=Saposin-B-Val; Contains: RecName: Full=Saposin-B; AltName: Full=Cerebros...	95.82	4	2	2	Carbamidomethylation	58113
191	553	gi|150416133|sp|Q0I5V1.2|SDHD_HAES1	RecName: Full=Probable D-serine dehydratase; AltName: Full=D-serine deaminase; Short=DSD	94.98	8	3	3		48558
191	554	gi|23396855|sp|Q9KL72.1|SDHD_VIBCH	RecName: Full=Probable D-serine dehydratase; AltName: Full=D-serine deaminase; Short=DSD	94.98	8	3	3		48333
191	555	gi|123146857|sp|Q0T2D1.1|SDHD_SHIF8	RecName: Full=D-serine dehydratase; AltName: Full=D-serine deaminase; Short=DSD	94.98	8	3	3		47875
191	556	gi|150416132|sp|A1ADP3.1|SDHD_ECOK1	RecName: Full=D-serine dehydratase; AltName: Full=D-serine deaminase; Short=DSD	94.98	8	3	3		47878
191	557	gi|167016600|sp|A7ZPH2.1|SDHD_ECO24	RecName: Full=D-serine dehydratase; AltName: Full=D-serine deaminase; Short=DSD	94.98	8	3	3		47871
191	558	gi|167016599|sp|A8ACI7.1|SDHD_CITK8	RecName: Full=D-serine dehydratase; AltName: Full=D-serine deaminase; Short=DSD	94.98	8	3	3		47767
191	559	gi|122421336|sp|Q1R2Q6.1|SDHD2_ECOUT	RecName: Full=D-serine dehydratase 2; AltName: Full=D-serine deaminase 2; Short=DSD 2	94.98	8	3	3		47881
191	560	gi|23396846|sp|Q8XCK5.1|SDHD_ECO57	RecName: Full=D-serine dehydratase; AltName: Full=D-serine deaminase; Short=DSD	94.98	8	3	3		47901
191	561	gi|123562007|sp|Q32DH8.1|SDHD_SHIDS	RecName: Full=D-serine dehydratase; AltName: Full=D-serine deaminase; Short=DSD	94.98	8	3	3		47820
191	562	gi|71162362|sp|Q83MK8.1|SDHD_SHIFL	RecName: Full=D-serine dehydratase; AltName: Full=D-serine deaminase; Short=DSD	94.98	8	3	3		47921
191	563	gi|123616613|sp|Q3YZG4.1|SDHD_SHISS	RecName: Full=D-serine dehydratase; AltName: Full=D-serine deaminase; Short=DSD	94.98	8	3	3		47875
191	564	gi|122957736|sp|Q0T953.1|SDHD2_ECOL5	RecName: Full=D-serine dehydratase 2; AltName: Full=D-serine deaminase 2; Short=DSD 2	94.98	8	3	3		47881
191	565	gi|123343787|sp|Q0TF95.1|SDHD1_ECOL5	RecName: Full=D-serine dehydratase 1; AltName: Full=D-serine deaminase 1; Short=DSD 1	94.98	8	3	3		47859
191	566	gi|122423007|sp|Q1R901.1|SDHD1_ECOUT	RecName: Full=D-serine dehydratase 1; AltName: Full=D-serine deaminase 1; Short=DSD 1	94.98	8	3	3		47878
191	567	gi|2507445|sp|P00926.3|SDHD_ECOLI	RecName: Full=D-serine dehydratase; AltName: Full=D-serine deaminase; Short=DSD	94.98	8	3	3		47901
191	568	gi|92058702|sp|Q8FFF4.1|SDHD_ECOL6	RecName: Full=D-serine dehydratase; AltName: Full=D-serine deaminase; Short=DSD	94.98	8	3	3		47829
191	569	gi|150416136|sp|A1JJW5.1|SDHD_YERE8	RecName: Full=D-serine dehydratase; AltName: Full=D-serine deaminase; Short=DSD	94.98	8	3	3		48586
191	570	gi|123630783|sp|Q47V69.1|SDHD_COLP3	RecName: Full=Probable D-serine dehydratase; AltName: Full=D-serine deaminase; Short=DSD	94.98	8	3	3		48450
191	571	gi|62288990|sp|Q6LHF5.1|SDHD_PHOPR	RecName: Full=Probable D-serine dehydratase; AltName: Full=D-serine deaminase; Short=DSD	94.98	8	3	3		48350
191	572	gi|115305736|sp|Q7N5H9.1|SDHD_PHOLL	RecName: Full=D-serine dehydratase; AltName: Full=D-serine deaminase; Short=DSD	94.98	8	3	3		48332
191	573	gi|167016596|sp|A4SPX2.1|SDHD_AERS4	RecName: Full=Probable D-serine dehydratase; AltName: Full=D-serine deaminase; Short=DSD	94.98	8	3	3		48247
191	574	gi|150416130|sp|A0KI76.1|SDHD_AERHH	RecName: Full=Probable D-serine dehydratase; AltName: Full=D-serine deaminase; Short=DSD	94.98	8	3	3		48000
191	575	gi|122260509|sp|Q02QJ1.1|SDHD_PSEAB	RecName: Full=Probable D-serine dehydratase; AltName: Full=D-serine deaminase; Short=DSD	94.98	8	3	3		48198
191	576	gi|23396852|sp|Q9HYN9.1|SDHD_PSEAE	RecName: Full=Probable D-serine dehydratase; AltName: Full=D-serine deaminase; Short=DSD	94.98	8	3	3		48219
224	643	gi|317373581|sp|P16083.5|NQO2_HUMAN	RecName: Full=Ribosyldihydronicotinamide dehydrogenase [quinone]; AltName: Full=NRH dehydrogenase [quinone] 2; AltName: Full=NRH:quinone oxidoreductase 2; AltName: Full=Quinone reductase 2; Short=QR2	94.78	10	2	2		25919
270	552	gi|68067549|sp|P07858.3|CATB_HUMAN	RecName: Full=Cathepsin B; AltName: Full=APP secretase; Short=APPS; AltName: Full=Cathepsin B1; Contains: RecName: Full=Cathepsin B light chain; Contains: RecName: Full=Cathepsin B heavy chain; Flags: Precursor	94.35	10	3	3	Carbamidomethylation; Oxidation (M)	37822
204	433	gi|120611|sp|P09958.2|FURIN_HUMAN	RecName: Full=Furin; AltName: Full=Dibasic-processing enzyme; AltName: Full=Paired basic amino acid residue-cleaving enzyme; Short=PACE; Flags: Precursor	94.07	4	3	3	Carbamidomethylation; Oxidation (M)	86678
223	581	gi|3182984|sp|O00115.2|DNS2A_HUMAN	RecName: Full=Deoxyribonuclease-2-alpha; AltName: Full=Acid DNase; AltName: Full=Deoxyribonuclease II alpha; Short=DNase II alpha; AltName: Full=Lysosomal DNase II; AltName: Full=R31240_2; Flags: Precursor	91.94	7	3	3	Carbamidomethylation	39581
360	917	gi|46397659|sp|P60900.1|PSA6_HUMAN	RecName: Full=Proteasome subunit alpha type-6; AltName: Full=27 kDa prosomal protein; Short=PROS-27; Short=p27K; AltName: Full=Macropain iota chain; AltName: Full=Multicatalytic endopeptidase complex iota chain; AltName...	90.37	10	2	2		27399
154	551	gi|259645206|sp|C6DEP1.1|DEOC_PECCP	RecName: Full=Deoxyribose-phosphate aldolase; Short=DERA; AltName: Full=2-deoxy-D-ribose 5-phosphate aldolase; AltName: Full=Phosphodeoxyriboaldolase; Short=Deoxyriboaldolase	89.52	13	3	2	Carbamidomethylation; Oxidation (M)	23383
231	943	gi|116241278|sp|P23280.3|CAH6_HUMAN	RecName: Full=Carbonic anhydrase 6; AltName: Full=Carbonate dehydratase VI; AltName: Full=Carbonic anhydrase VI; Short=CA-VI; AltName: Full=Salivary carbonic anhydrase; AltName: Full=Secreted carbonic anhydrase; Flags:...	89.11	10	2	2		35367
255	708	gi|129879|sp|P09373.2|PFLB_ECOLI	RecName: Full=Formate acetyltransferase 1; AltName: Full=Pyruvate formate-lyase 1	89	3	2	2		85357
213	378	gi|1346484|sp|P48163.1|MAOX_HUMAN	RecName: Full=NADP-dependent malic enzyme; Short=NADP-ME; AltName: Full=Malic enzyme 1	88.92	6	4	4		64150
292	964	gi|85700158|sp|P02788.6|TRFL_HUMAN	RecName: Full=Lactotransferrin; Short=Lactoferrin; AltName: Full=Growth-inhibiting protein 12; AltName: Full=Talalactoferrin; Contains: RecName: Full=Lactoferricin-H; Short=Lfcin-H; Contains: RecName: Full=Kaliocin-1; C...	88.41	3	2	2		78182
365	968	gi|50400818|sp|O94919.2|ENDD1_HUMAN	RecName: Full=Endonuclease domain-containing 1 protein; Flags: Precursor	86.98	4	2	2	Oxidation (M)	55017
151	429	gi|166980501|sp|A8GD00.1|Y1887_SERP5	RecName: Full=UPF0312 protein Spro_1887; Flags: Precursor	86.82	10	2	2		20899
295	995	gi|46397333|sp|P60709.1|ACTB_HUMAN	RecName: Full=Actin cytoplasmic 1; AltName: Full=Beta-actin; Contains: RecName: Full=Actin cytoplasmic 1 N-terminally processed	86.42	5	2	2	Oxidation (M)	41737
295	996	gi|54036678|sp|P63261.1|ACTG_HUMAN	RecName: Full=Actin cytoplasmic 2; AltName: Full=Gamma-actin; Contains: RecName: Full=Actin cytoplasmic 2 N-terminally processed	86.42	5	2	2	Oxidation (M)	41793
194	922	gi|1706309|sp|P52680.1|DBHA_SERMA	RecName: Full=DNA-binding protein HU-alpha; AltName: Full=HU-2; AltName: Full=NS2	86.4	26	2	2		9535
194	923	gi|60392170|sp|P0A1R7.1|DBHA_SALTI	RecName: Full=DNA-binding protein HU-alpha; AltName: Full=HU-2; AltName: Full=NS2	86.4	26	2	2		9521
194	924	gi|60392169|sp|P0A1R6.1|DBHA_SALTY	RecName: Full=DNA-binding protein HU-alpha; AltName: Full=HU-2; AltName: Full=NS2	86.4	26	2	2		9521
192	653	gi|229889875|sp|B2VGA8.1|ASSY_ERWT9	RecName: Full=Argininosuccinate synthase; AltName: Full=Citrulline--aspartate ligase	85.83	5	2	2		44744
289	955	gi|12231037|sp|Q92542.2|NICA_HUMAN	RecName: Full=Nicastrin; Flags: Precursor	85.3	3	2	2		78411
282	769	gi|12643540|sp|O14818.1|PSA7_HUMAN	RecName: Full=Proteasome subunit alpha type-7; AltName: Full=Proteasome subunit RC6-1; AltName: Full=Proteasome subunit XAPC7	82.65	9	2	2		27887
367	1014	gi|166229088|sp|Q6ZMP0.2|THSD4_HUMAN	RecName: Full=Thrombospondin type-1 domain-containing protein 4; AltName: Full=A disintegrin and metalloproteinase with thrombospondin motifs-like protein 6; Short=ADAMTS-like protein 6; Short=ADAMTSL-6; Flags: Precur...	82.57	2	2	2		112450
188	427	gi|113606|sp|P04075.2|ALDOA_HUMAN	RecName: Full=Fructose-bisphosphate aldolase A; AltName: Full=Lung cancer antigen NY-LU-1; AltName: Full=Muscle-type aldolase	82.42	6	2	2	Oxidation (M)	39420
272	679	gi|130861|sp|P25789.1|PSA4_HUMAN	RecName: Full=Proteasome subunit alpha type-4; AltName: Full=Macropain subunit C9; AltName: Full=Multicatalytic endopeptidase complex subunit C9; AltName: Full=Proteasome component C9; AltName: Full=Proteasome subunit L	81.86	7	2	2		29484
280	736	gi|62906886|sp|P33908.3|MA1A1_HUMAN	RecName: Full=Mannosyl-oligosaccharide 1 2-alpha-mannosidase IA; AltName: Full=Man(9)-alpha-mannosidase; Short=Man9-mannosidase; AltName: Full=Mannosidase alpha class 1A member 1; AltName: Full=Processing alpha-1 2-man...	81.52	3	2	2		72969
182	503	gi|259586143|sp|C5BHB3.1|DAPD_EDWI9	RecName: Full=2 3 4 5-tetrahydropyridine-2 6-dicarboxylate N-succinyltransferase; AltName: Full=Tetrahydrodipicolinate N-succinyltransferase; Short=THDP succinyltransferase; Short=THP succinyltransferase; Short=Tetrahy...	81	6	2	2		29926
182	654	gi|123618028|sp|Q3Z5J2.1|DAPD_SHISS	RecName: Full=2 3 4 5-tetrahydropyridine-2 6-dicarboxylate N-succinyltransferase; AltName: Full=Tetrahydrodipicolinate N-succinyltransferase; Short=THDP succinyltransferase; Short=THP succinyltransferase; Short=Tetrahy...	81	6	2	2		29892
182	655	gi|226724170|sp|B1XD35.1|DAPD_ECODH	RecName: Full=2 3 4 5-tetrahydropyridine-2 6-dicarboxylate N-succinyltransferase; AltName: Full=Tetrahydrodipicolinate N-succinyltransferase; Short=THP succinyltransferase; Short=Tetrahydropicolinate succinylase	81	6	2	2		29892
182	656	gi|71154178|sp|P0A9D9.1|DAPD_SHIFL	RecName: Full=2 3 4 5-tetrahydropyridine-2 6-dicarboxylate N-succinyltransferase; AltName: Full=Tetrahydrodipicolinate N-succinyltransferase; Short=THDP succinyltransferase; Short=THP succinyltransferase; Short=Tetrahyd...	81	6	2	2		29892
182	657	gi|166224207|sp|A8ALC4.1|DAPD_CITK8	RecName: Full=2 3 4 5-tetrahydropyridine-2 6-dicarboxylate N-succinyltransferase; AltName: Full=Tetrahydrodipicolinate N-succinyltransferase; Short=THDP succinyltransferase; Short=THP succinyltransferase; Short=Tetrahy...	81	6	2	2		29864
182	658	gi|71153309|sp|Q8Z9A8.1|DAPD_SALTI	RecName: Full=2 3 4 5-tetrahydropyridine-2 6-dicarboxylate N-succinyltransferase; AltName: Full=Tetrahydrodipicolinate N-succinyltransferase; Short=THDP succinyltransferase; Short=THP succinyltransferase; Short=Tetrahyd...	81	6	2	2		29838
182	659	gi|6014910|sp|P56220.2|DAPD_UNKP	RecName: Full=2 3 4 5-tetrahydropyridine-2 6-dicarboxylate N-succinyltransferase; AltName: Full=Tetrahydrodipicolinate N-succinyltransferase; Short=THDP succinyltransferase; Short=THP succinyltransferase; Short=Tetrahydro...	81	6	2	2		29887
182	660	gi|259586142|sp|C4ZRQ8.1|DAPD_ECOBW	RecName: Full=2 3 4 5-tetrahydropyridine-2 6-dicarboxylate N-succinyltransferase; AltName: Full=Tetrahydrodipicolinate N-succinyltransferase; Short=THDP succinyltransferase; Short=THP succinyltransferase; Short=Tetrahy...	81	6	2	2		29892
182	661	gi|189082814|sp|B1IQH5.1|DAPD_ECOLC	RecName: Full=2 3 4 5-tetrahydropyridine-2 6-dicarboxylate N-succinyltransferase; AltName: Full=Tetrahydrodipicolinate N-succinyltransferase; Short=THDP succinyltransferase; Short=THP succinyltransferase; Short=Tetrahy...	81	6	2	2		29892
182	662	gi|226724167|sp|B5Z0E4.1|DAPD_ECO5E	RecName: Full=2 3 4 5-tetrahydropyridine-2 6-dicarboxylate N-succinyltransferase; AltName: Full=Tetrahydrodipicolinate N-succinyltransferase; Short=THP succinyltransferase; Short=Tetrahydropicolinate succinylase	81	6	2	2		29878
182	663	gi|123147268|sp|Q0T843.1|DAPD_SHIF8	RecName: Full=2 3 4 5-tetrahydropyridine-2 6-dicarboxylate N-succinyltransferase; AltName: Full=Tetrahydrodipicolinate N-succinyltransferase; Short=THDP succinyltransferase; Short=THP succinyltransferase; Short=Tetrahy...	81	6	2	2		29892
182	664	gi|166224213|sp|A6T4W8.1|DAPD_KLEP7	RecName: Full=2 3 4 5-tetrahydropyridine-2 6-dicarboxylate N-succinyltransferase; AltName: Full=Tetrahydrodipicolinate N-succinyltransferase; Short=THDP succinyltransferase; Short=THP succinyltransferase; Short=Tetrahy...	81	6	2	2		29832
182	665	gi|226724169|sp|B7M1A5.1|DAPD_ECO8A	RecName: Full=2 3 4 5-tetrahydropyridine-2 6-dicarboxylate N-succinyltransferase; AltName: Full=Tetrahydrodipicolinate N-succinyltransferase; Short=THP succinyltransferase; Short=Tetrahydropicolinate succinylase	81	6	2	2		29892
182	666	gi|71153310|sp|Q8ZRP4.1|DAPD_SALTY	RecName: Full=2 3 4 5-tetrahydropyridine-2 6-dicarboxylate N-succinyltransferase; AltName: Full=Tetrahydrodipicolinate N-succinyltransferase; Short=THDP succinyltransferase; Short=THP succinyltransferase; Short=Tetrahyd...	81	6	2	2		29852
182	667	gi|71153308|sp|Q5PD57.1|DAPD_SALPA	RecName: Full=2 3 4 5-tetrahydropyridine-2 6-dicarboxylate N-succinyltransferase; AltName: Full=Tetrahydrodipicolinate N-succinyltransferase; Short=THDP succinyltransferase; Short=THP succinyltransferase; Short=Tetrahyd...	81	6	2	2		29852
182	668	gi|71153283|sp|Q8X8Y7.1|DAPD_ECO57	RecName: Full=2 3 4 5-tetrahydropyridine-2 6-dicarboxylate N-succinyltransferase; AltName: Full=Tetrahydrodipicolinate N-succinyltransferase; Short=THDP succinyltransferase; Short=THP succinyltransferase; Short=Tetrahyd...	81	6	2	2		29878
182	669	gi|123560536|sp|Q325X4.1|DAPD_SHIBS	RecName: Full=2 3 4 5-tetrahydropyridine-2 6-dicarboxylate N-succinyltransferase; AltName: Full=Tetrahydrodipicolinate N-succinyltransferase; Short=THDP succinyltransferase; Short=THP succinyltransferase; Short=Tetrahy...	81	6	2	2		29903
182	670	gi|71153307|sp|Q57T42.1|DAPD_SALCH	RecName: Full=2 3 4 5-tetrahydropyridine-2 6-dicarboxylate N-succinyltransferase; AltName: Full=Tetrahydrodipicolinate N-succinyltransferase; Short=THDP succinyltransferase; Short=THP succinyltransferase; Short=Tetrahyd...	81	6	2	2		29866
182	671	gi|167012026|sp|A7ZWB2.1|DAPD_ECOHS	RecName: Full=2 3 4 5-tetrahydropyridine-2 6-dicarboxylate N-succinyltransferase; AltName: Full=Tetrahydrodipicolinate N-succinyltransferase; Short=THDP succinyltransferase; Short=THP succinyltransferase; Short=Tetrahy...	81	6	2	2		29892
182	672	gi|226724172|sp|B6HZE0.1|DAPD_ECOSE	RecName: Full=2 3 4 5-tetrahydropyridine-2 6-dicarboxylate N-succinyltransferase; AltName: Full=Tetrahydrodipicolinate N-succinyltransferase; Short=THP succinyltransferase; Short=Tetrahydropicolinate succinylase	81	6	2	2		29892
182	673	gi|167012027|sp|A4W6R1.1|DAPD_ENT38	RecName: Full=2 3 4 5-tetrahydropyridine-2 6-dicarboxylate N-succinyltransferase; AltName: Full=Tetrahydrodipicolinate N-succinyltransferase; Short=THDP succinyltransferase; Short=THP succinyltransferase; Short=Tetrahy...	81	6	2	2		29853
182	674	gi|226724176|sp|B5Y1K5.1|DAPD_KLEP3	RecName: Full=2 3 4 5-tetrahydropyridine-2 6-dicarboxylate N-succinyltransferase; AltName: Full=Tetrahydrodipicolinate N-succinyltransferase; Short=THP succinyltransferase; Short=Tetrahydropicolinate succinylase	81	6	2	2		29832
182	675	gi|226724175|sp|B7LWA5.1|DAPD_ESCF3	RecName: Full=2 3 4 5-tetrahydropyridine-2 6-dicarboxylate N-succinyltransferase; AltName: Full=Tetrahydrodipicolinate N-succinyltransferase; Short=THP succinyltransferase; Short=Tetrahydropicolinate succinylase	81	6	2	2		29864
182	676	gi|71154177|sp|P0A9D8.1|DAPD_ECOLI	RecName: Full=2 3 4 5-tetrahydropyridine-2 6-dicarboxylate N-succinyltransferase; AltName: Full=Tetrahydrodipicolinate N-succinyltransferase; Short=THDP succinyltransferase; Short=THP succinyltransferase; Short=Tetrahyd...	81	6	2	2		29892
182	677	gi|167012025|sp|A7ZHQ6.1|DAPD_ECO24	RecName: Full=2 3 4 5-tetrahydropyridine-2 6-dicarboxylate N-succinyltransferase; AltName: Full=Tetrahydrodipicolinate N-succinyltransferase; Short=THDP succinyltransferase; Short=THP succinyltransferase; Short=Tetrahy...	81	6	2	2		29892
254	526	gi|11132942|sp|P57391.1|PFKA_BUCAI	RecName: Full=ATP-dependent 6-phosphofructokinase; Short=ATP-PFK; Short=Phosphofructokinase; AltName: Full=Phosphohexokinase	80.04	6	2	2	Oxidation (M)	35278
254	596	gi|75479366|sp|Q57HF3.1|PFKA_SALCH	RecName: Full=ATP-dependent 6-phosphofructokinase; Short=ATP-PFK; Short=Phosphofructokinase; AltName: Full=Phosphohexokinase	80.04	6	2	2	Oxidation (M)	34915
254	597	gi|166973828|sp|A7MQ83.1|PFKA_CROS8	RecName: Full=ATP-dependent 6-phosphofructokinase; Short=ATP-PFK; Short=Phosphofructokinase; AltName: Full=Phosphohexokinase	80.04	6	2	2	Oxidation (M)	35039
254	598	gi|13124328|sp|Q9Z6C3.1|PFKA_ENTCL	RecName: Full=ATP-dependent 6-phosphofructokinase; Short=ATP-PFK; Short=Phosphofructokinase; AltName: Full=Phosphohexokinase	80.04	6	2	2	Oxidation (M)	34857
254	599	gi|123518766|sp|Q2NQX2.1|PFKA_SODGM	RecName: Full=ATP-dependent 6-phosphofructokinase; Short=ATP-PFK; Short=Phosphofructokinase; AltName: Full=Phosphohexokinase	80.04	6	2	2	Oxidation (M)	34859
254	600	gi|54037486|sp|P65693.1|PFKA_SALTI	RecName: Full=ATP-dependent 6-phosphofructokinase; Short=ATP-PFK; Short=Phosphofructokinase; AltName: Full=Phosphohexokinase	80.04	6	2	2	Oxidation (M)	34915
254	601	gi|166980275|sp|A8GLB0.1|PFKA_SERP5	RecName: Full=ATP-dependent 6-phosphofructokinase; Short=ATP-PFK; Short=Phosphofructokinase; AltName: Full=Phosphohexokinase	80.04	6	2	2	Oxidation (M)	35067
254	602	gi|81360766|sp|Q5PIR6.1|PFKA_SALPA	RecName: Full=ATP-dependent 6-phosphofructokinase; Short=ATP-PFK; Short=Phosphofructokinase; AltName: Full=Phosphohexokinase	80.04	6	2	2	Oxidation (M)	34915
254	603	gi|166973820|sp|A8AL13.1|PFKA_CITK8	RecName: Full=ATP-dependent 6-phosphofructokinase; Short=ATP-PFK; Short=Phosphofructokinase; AltName: Full=Phosphohexokinase	80.04	6	2	2	Oxidation (M)	34840
254	604	gi|166973827|sp|A4WG81.1|PFKA_ENT38	RecName: Full=ATP-dependent 6-phosphofructokinase; Short=ATP-PFK; Short=Phosphofructokinase; AltName: Full=Phosphohexokinase	80.04	6	2	2	Oxidation (M)	34930
254	605	gi|54041530|sp|P65692.1|PFKA_SALTY	RecName: Full=ATP-dependent 6-phosphofructokinase; Short=ATP-PFK; Short=Phosphofructokinase; AltName: Full=Phosphohexokinase	80.04	6	2	2	Oxidation (M)	34915
254	606	gi|166980287|sp|A7FCW1.1|PFKA_YERP3	RecName: Full=ATP-dependent 6-phosphofructokinase; Short=ATP-PFK; Short=Phosphofructokinase; AltName: Full=Phosphohexokinase	80.04	6	2	2	Oxidation (M)	35395
254	607	gi|122979883|sp|Q1CD33.1|PFKA_YERPN	RecName: Full=ATP-dependent 6-phosphofructokinase; Short=ATP-PFK; Short=Phosphofructokinase; AltName: Full=Phosphohexokinase	80.04	6	2	2	Oxidation (M)	35395
254	608	gi|166980288|sp|A4TSA7.1|PFKA_YERPP	RecName: Full=ATP-dependent 6-phosphofructokinase; Short=ATP-PFK; Short=Phosphofructokinase; AltName: Full=Phosphohexokinase	80.04	6	2	2	Oxidation (M)	35395
254	609	gi|21362630|sp|Q8ZJL6.1|PFKA_YERPE	RecName: Full=ATP-dependent 6-phosphofructokinase; Short=ATP-PFK; Short=Phosphofructokinase; AltName: Full=Phosphohexokinase	80.04	6	2	2	Oxidation (M)	35395
254	610	gi|81640814|sp|Q66GA8.1|PFKA_YERPS	RecName: Full=ATP-dependent 6-phosphofructokinase; Short=ATP-PFK; Short=Phosphofructokinase; AltName: Full=Phosphohexokinase	80.04	6	2	2	Oxidation (M)	35411
254	611	gi|123245485|sp|Q1C297.1|PFKA_YERPA	RecName: Full=ATP-dependent 6-phosphofructokinase; Short=ATP-PFK; Short=Phosphofructokinase; AltName: Full=Phosphohexokinase	80.04	6	2	2	Oxidation (M)	35395
254	612	gi|166980286|sp|A1JHZ3.1|PFKA_YERE8	RecName: Full=ATP-dependent 6-phosphofructokinase; Short=ATP-PFK; Short=Phosphofructokinase; AltName: Full=Phosphohexokinase	80.04	5	2	2	Oxidation (M)	35934
275	721	gi|122833|sp|P13716.1|HEM2_HUMAN	RecName: Full=Delta-aminolevulinic acid dehydratase; Short=ALADH; AltName: Full=Porphobilinogen synthase	77.93	6	2	2	Oxidation (M)	36295
207	1452	gi|90185271|sp|O95274.2|LYPD3_HUMAN	RecName: Full=Ly6/PLAUR domain-containing protein 3; AltName: Full=GPI-anchored metastasis-associated protein C4.4A homolog; AltName: Full=Matrigel-induced gene C4 protein; Short=MIG-C4; Flags: Precursor	75.9	4	2	2		35971
232	944	gi|229462907|sp|Q9Y3R4.2|NEUR2_HUMAN	RecName: Full=Sialidase-2; AltName: Full=Cytosolic sialidase; AltName: Full=N-acetyl-alpha-neuraminidase 2	75.66	6	2	2		42254
293	965	gi|116021|sp|P13987.1|CD59_HUMAN	RecName: Full=CD59 glycoprotein; AltName: Full=1F5 antigen; AltName: Full=20 kDa homologous restriction factor; Short=HRF-20; Short=HRF20; AltName: Full=MAC-inhibitory protein; Short=MAC-IP; AltName: Full=MEM43 antigen; A...	74.96	16	2	2	Carbamidomethylation	14177
225	652	gi|48429027|sp|P61916.1|NPC2_HUMAN	RecName: Full=Epididymal secretory protein E1; AltName: Full=Human epididymis-specific protein 1; Short=He1; AltName: Full=Niemann-Pick disease type C2 protein; Flags: Precursor	74.93	15	3	3	Oxidation (M)	16570
258	833	gi|90110780|sp|Q02818.4|NUCB1_HUMAN	RecName: Full=Nucleobindin-1; AltName: Full=CALNUC; Flags: Precursor	74.75	4	2	2		53879
290	957	gi|41690765|sp|Q9HB40.1|RISC_HUMAN	RecName: Full=Retinoid-inducible serine carboxypeptidase; AltName: Full=Serine carboxypeptidase 1; Flags: Precursor	74.49	4	2	2		50831
294	990	gi|71159320|sp|P0A954.1|FABB_ECOL6	RecName: Full=3-oxoacyl-[acyl-carrier-protein] synthase 1; AltName: Full=3-oxoacyl-[acyl-carrier-protein] synthase I; AltName: Full=Beta-ketoacyl-ACP synthase I; Short=KAS I	73.44	5	2	2		42613
294	991	gi|71159321|sp|P0A953.1|FABB_ECOLI	RecName: Full=3-oxoacyl-[acyl-carrier-protein] synthase 1; AltName: Full=3-oxoacyl-[acyl-carrier-protein] synthase I; AltName: Full=Beta-ketoacyl-ACP synthase I; Short=KAS I	73.44	5	2	2		42613
364	967	gi|6831528|sp|O94760.3|DDAH1_HUMAN	RecName: Full=N(G) N(G)-dimethylarginine dimethylaminohydrolase 1; Short=DDAH-1; Short=Dimethylarginine dimethylaminohydrolase 1; AltName: Full=DDAHI; AltName: Full=Dimethylargininase-1	72.88	6	2	2		31122
281	740	gi|123561639|sp|Q32BY6.1|PGK_SHIDS	RecName: Full=Phosphoglycerate kinase	72.55	7	2	2	Oxidation (M)	41090
281	741	gi|75505567|sp|Q57K45.1|PGK_SALCH	RecName: Full=Phosphoglycerate kinase	72.55	7	2	2	Oxidation (M)	41132
281	742	gi|123616221|sp|Q3YXU6.1|PGK_SHISS	RecName: Full=Phosphoglycerate kinase	72.55	7	2	2	Oxidation (M)	41108
281	743	gi|67470321|sp|P0A7A0.2|PGK_ECOL6	RecName: Full=Phosphoglycerate kinase	72.55	7	2	2	Oxidation (M)	41118
281	744	gi|21263801|sp|Q8XD03.3|PGK_ECO57	RecName: Full=Phosphoglycerate kinase	72.55	7	2	2	Oxidation (M)	41130
281	745	gi|123047923|sp|Q0T0X4.1|PGK_SHIF8	RecName: Full=Phosphoglycerate kinase	72.55	7	2	2	Oxidation (M)	41118
281	746	gi|54041586|sp|P65702.2|PGK_SALTY	RecName: Full=Phosphoglycerate kinase	72.55	7	2	2	Oxidation (M)	41132
281	747	gi|81693092|sp|Q6D087.1|PGK_PECAS	RecName: Full=Phosphoglycerate kinase	72.55	7	2	2	Oxidation (M)	41190
281	748	gi|81677993|sp|Q5PJI6.1|PGK_SALPA	RecName: Full=Phosphoglycerate kinase	72.55	7	2	2	Oxidation (M)	41132
281	749	gi|123147731|sp|Q0TDT0.1|PGK_ECOL5	RecName: Full=Phosphoglycerate kinase	72.55	7	2	2	Oxidation (M)	41118
281	750	gi|67470324|sp|P0A7A1.2|PGK_SHIFL	RecName: Full=Phosphoglycerate kinase	72.55	7	2	2	Oxidation (M)	41118
281	751	gi|67470318|sp|P0A799.2|PGK_ECOLI	RecName: Full=Phosphoglycerate kinase	72.55	7	2	2	Oxidation (M)	41118
281	752	gi|123558658|sp|Q31WI5.1|PGK_SHIBS	RecName: Full=Phosphoglycerate kinase	72.55	7	2	2	Oxidation (M)	41118
281	753	gi|54038831|sp|P65703.2|PGK_SALTI	RecName: Full=Phosphoglycerate kinase	72.55	7	2	2	Oxidation (M)	41132
155	794	gi|115442|sp|P05109.1|S10A8_HUMAN	RecName: Full=Protein S100-A8; AltName: Full=Calgranulin-A; AltName: Full=Calprotectin L1L subunit; AltName: Full=Cystic fibrosis antigen; Short=CFAG; AltName: Full=Leukocyte L1 complex light chain; AltName: Full=Migrati...	72.11	19	2	2		10835
366	988	gi|317373448|sp|Q9BRF8.3|CPPED_HUMAN	RecName: Full=Serine/threonine-protein phosphatase CPPED1; AltName: Full=Calcineurin-like phosphoesterase domain-containing protein 1; AltName: Full=Complete S-transactivated protein 1	68.86	6	2	2		35548
375	1134	gi|166971635|sp|A8G8D1.1|FADB_SERP5	RecName: Full=Fatty acid oxidation complex subunit alpha; Includes: RecName: Full=Enoyl-CoA hydratase/Delta(3)-cis-Delta(2)-trans-enoyl-CoA isomerase/3-hydroxybutyryl-CoA epimerase; Includes: RecName: Full=3-hydroxyacy...	66.87	3	2	2		79033
371	1071	gi|187608890|sp|P28074.3|PSB5_HUMAN	RecName: Full=Proteasome subunit beta type-5; AltName: Full=Macropain epsilon chain; AltName: Full=Multicatalytic endopeptidase complex epsilon chain; AltName: Full=Proteasome chain 6; AltName: Full=Proteasome epsilon ...	63.66	6	2	2	Oxidation (M)	28480
339	844	gi|108935929|sp|P00491.2|PNPH_HUMAN	RecName: Full=Purine nucleoside phosphorylase; Short=PNP; AltName: Full=Inosine phosphorylase; AltName: Full=Inosine-guanosine phosphorylase	63.23	10	2	2	Oxidation (M)	32118
376	1143	gi|338817914|sp|P08582.2|TRFM_HUMAN	RecName: Full=Melanotransferrin; AltName: Full=Melanoma-associated antigen p97; AltName: CD_antigen=CD228; Flags: Precursor	62.78	2	2	2		80215
372	1079	gi|23821535|sp|P58499.2|FAM3B_HUMAN	RecName: Full=Protein FAM3B; AltName: Full=Cytokine-like protein 2-21; AltName: Full=Pancreatic-derived factor; Short=PANDER; Flags: Precursor	58.87	7	2	2		25982

## Sheet: ClueGO Results
GOID	GOTerm	Term PValue	Term PValue Corrected with Benjamini-Hochberg	% Associated Genes	Nr. Genes	Associated Genes Found
GO:0043230	extracellular organelle	1.1e-117	5.1e-115	6.34755	183	[A2ML1, ACTB, ACTG1, AGA, ALAD, ALB, ALDH7A1, ALDOA, ALDOC, ANXA2, APOD, ARG1, ARSA, ATRN, AZGP1, B2M, B4GALT1, BLMH, C11orf54, C1orf68, CA6, CANT1, CAPN1, CASP14, CAT, CD14, CD44, CD59, CHI3L1, CLU, CPE, CPM, CREG1, CRISP3, CST6, CSTA, CTBS, CTSA, CTSB, CTSC, CTSD, CTSH, CTSV, DAG1, DCD, DDB1, DMBT1, DNASE2, DPP7, DSC1, DSC3, DSG1, DSP, EIF6, FAM3B, FLG2, FLNA, FLNB, FURIN, GAA, GALNT7, GAPDH, G…
GO:1903561	extracellular vesicle	1.1e-117	5.1e-115	6.34755	183	[A2ML1, ACTB, ACTG1, AGA, ALAD, ALB, ALDH7A1, ALDOA, ALDOC, ANXA2, APOD, ARG1, ARSA, ATRN, AZGP1, B2M, B4GALT1, BLMH, C11orf54, C1orf68, CA6, CANT1, CAPN1, CASP14, CAT, CD14, CD44, CD59, CHI3L1, CLU, CPE, CPM, CREG1, CRISP3, CST6, CSTA, CTBS, CTSA, CTSB, CTSC, CTSD, CTSH, CTSV, DAG1, DCD, DDB1, DMBT1, DNASE2, DPP7, DSC1, DSC3, DSG1, DSP, EIF6, FAM3B, FLG2, FLNA, FLNB, FURIN, GAA, GALNT7, GAPDH, G…
GO:0065010	extracellular membrane-bounded organelle	1.5e-116	3.4e-114	6.34367	182	[A2ML1, ACTB, ACTG1, AGA, ALAD, ALB, ALDH7A1, ALDOA, ALDOC, ANXA2, APOD, ARG1, ARSA, ATRN, AZGP1, B2M, B4GALT1, BLMH, C11orf54, C1orf68, CA6, CANT1, CAPN1, CASP14, CAT, CD14, CD44, CD59, CHI3L1, CLU, CPE, CPM, CREG1, CRISP3, CST6, CSTA, CTBS, CTSA, CTSB, CTSC, CTSD, CTSH, CTSV, DAG1, DCD, DDB1, DMBT1, DNASE2, DPP7, DSC1, DSC3, DSG1, DSP, EIF6, FAM3B, FLG2, FLNA, FLNB, FURIN, GAA, GALNT7, GAPDH, G…
GO:0070062	extracellular exosome	1.5e-116	3.4e-114	6.34367	182	[A2ML1, ACTB, ACTG1, AGA, ALAD, ALB, ALDH7A1, ALDOA, ALDOC, ANXA2, APOD, ARG1, ARSA, ATRN, AZGP1, B2M, B4GALT1, BLMH, C11orf54, C1orf68, CA6, CANT1, CAPN1, CASP14, CAT, CD14, CD44, CD59, CHI3L1, CLU, CPE, CPM, CREG1, CRISP3, CST6, CSTA, CTBS, CTSA, CTSB, CTSC, CTSD, CTSH, CTSV, DAG1, DCD, DDB1, DMBT1, DNASE2, DPP7, DSC1, DSC3, DSG1, DSP, EIF6, FAM3B, FLG2, FLNA, FLNB, FURIN, GAA, GALNT7, GAPDH, G…
GO:0031988	membrane-bounded vesicle	1.1e-102	1.6e-100	5.0571	186	[A2ML1, ACTB, ACTG1, AGA, ALAD, ALB, ALDH7A1, ALDOA, ALDOC, ANXA2, AP2B1, APOD, ARG1, ARSA, ATRN, AZGP1, B2M, B4GALT1, BLMH, C11orf54, C1orf68, CA6, CANT1, CAPN1, CASP14, CAT, CD14, CD44, CD59, CHI3L1, CLU, COPB2, CPA4, CPE, CPM, CREG1, CRISP3, CST6, CSTA, CTBS, CTSA, CTSB, CTSC, CTSD, CTSH, CTSV, DAG1, DCD, DDB1, DMBT1, DNASE2, DPP7, DSC1, DSC3, DSG1, DSP, EIF6, FAM3B, FLG2, FLNA, FLNB, FURIN, G…
GO:0005615	extracellular space	1.9e-69	2.1e-67	7.77701	113	[A2ML1, ACTB, ACTG1, AGA, ALAD, ALB, ALDOA, ANXA2, APOD, ARG1, ARSA, ATRN, AZGP1, B2M, B4GALT1, CA6, CAT, CD14, CD59, CHI3L1, CHI3L2, CLU, CPA4, CPE, CPM, CREG1, CRISP3, CSTA, CTBS, CTSB, CTSC, CTSD, CTSH, CTSV, DAG1, DCD, DDB1, DMBT1, FAM3B, FLNB, FMOD, FURIN, GGH, GOLM1, GSN, HSPA2, IGHA1, IGHG1, IGHG2, IGHV3-23, IGKC, IL1A, IL36G, KLK11, KLK7, KLK8, KRT1, KRT10, KRT2, KRT31, KRT78, KRT81, KRT8…
GO:0000323	lytic vacuole	5.3e-26	4.7e-24	8.03571	45	[AGA, ANXA2, AP2B1, ARSA, CAPN1, CAT, CTBS, CTSA, CTSB, CTSC, CTSD, CTSH, CTSV, DNASE2, DPP7, FMOD, GAA, GGH, GLA, GLB1, GM2A, GNS, GOT1, HEXA, HEXB, IDS, IFI30, LAMP1, LAMP2, MANBA, NAGA, NCSTN, NPC2, PEBP4, PLBD1, PLBD2, PRCP, PSAP, RNASET2, RPS27A, SGSH, SIAE, SOD1, UBA52, UBC]
GO:0005764	lysosome	5.3e-26	4.7e-24	8.03571	45	[AGA, ANXA2, AP2B1, ARSA, CAPN1, CAT, CTBS, CTSA, CTSB, CTSC, CTSD, CTSH, CTSV, DNASE2, DPP7, FMOD, GAA, GGH, GLA, GLB1, GM2A, GNS, GOT1, HEXA, HEXB, IDS, IFI30, LAMP1, LAMP2, MANBA, NAGA, NCSTN, NPC2, PEBP4, PLBD1, PLBD2, PRCP, PSAP, RNASET2, RPS27A, SGSH, SIAE, SOD1, UBA52, UBC]
GO:0006508	proteolysis	4.1e-24	3e-22	4.22368	71	[A2ML1, AGA, BLMH, CAPN1, CASP14, CD14, CD44, CD59, CLU, CPA4, CPE, CPM, CST6, CSTA, CTSA, CTSB, CTSC, CTSD, CTSH, CTSV, DAG1, DCD, DDB1, DPP7, FURIN, GGH, GSN, KLK11, KLK7, KLK8, LCN1, LTF, LXN, MELTF, NCSTN, PARK7, PEBP1, PIP, PRCP, PRSS1, PRSS3, PRSS3P2, PSMA1, PSMA3, PSMA4, PSMA5, PSMA6, PSMA7, PSMB2, PSMB4, PSMB5, REXO2, RPS27A, SCPEP1, SERPINA1, SERPINA12, SERPINA3, SERPINA4, SERPINB1, SERP…
GO:0004142	Lysosome	2.5e-23	1.6e-21	19.5122	24	[AGA, ARSA, CTSA, CTSB, CTSC, CTSD, CTSH, CTSV, DNASE2, GAA, GLA, GLB1, GM2A, GNS, HEXA, HEXB, IDS, LAMP1, LAMP2, MANBA, NAGA, NPC2, PSAP, SGSH]
GO:0005773	vacuole	4.7e-23	2.6e-21	6.81818	45	[AGA, ANXA2, AP2B1, ARSA, CAPN1, CAT, CTBS, CTSA, CTSB, CTSC, CTSD, CTSH, CTSV, DNASE2, DPP7, FMOD, GAA, GGH, GLA, GLB1, GM2A, GNS, GOT1, HEXA, HEXB, IDS, IFI30, LAMP1, LAMP2, MANBA, NAGA, NCSTN, NPC2, PEBP4, PLBD1, PLBD2, PRCP, PSAP, RNASET2, RPS27A, SGSH, SIAE, SOD1, UBA52, UBC]
GO:0043202	lysosomal lumen	1.6e-20	8.1e-19	21.5054	20	[ARSA, CTSA, CTSB, CTSD, CTSV, FMOD, GAA, GLA, GLB1, GM2A, GNS, HEXA, HEXB, IDS, IFI30, LAMP2, PLBD2, PSAP, RNASET2, SGSH]
GO:0005775	vacuolar lumen	5e-20	2.2e-18	20.4082	20	[ARSA, CTSA, CTSB, CTSD, CTSV, FMOD, GAA, GLA, GLB1, GM2A, GNS, HEXA, HEXB, IDS, IFI30, LAMP2, PLBD2, PSAP, RNASET2, SGSH]
GO:0030162	regulation of proteolysis	7.1e-20	2.9e-18	5.82781	44	[A2ML1, CD14, CD44, CD59, CLU, CST6, CSTA, CTSC, CTSH, FURIN, GSN, LCN1, LXN, MELTF, PARK7, PEBP1, PSMA1, PSMA3, PSMA4, PSMA5, PSMA6, PSMA7, PSMB2, PSMB4, PSMB5, REXO2, RPS27A, SERPINA1, SERPINA12, SERPINA3, SERPINA4, SERPINB1, SERPINB12, SERPINB13, SERPINB2, SERPINB3, SERPINB4, SERPINB6, SERPINB7, SERPINB8, SERPINI1, UBA52, UBB, UBC]
GO:0008233	peptidase activity	6.4e-17	2.3e-15	5.71429	38	[AGA, BLMH, CAPN1, CASP14, CPA4, CPE, CPM, CTSA, CTSB, CTSC, CTSD, CTSH, CTSV, DCD, DPP7, FURIN, GGH, KLK11, KLK7, KLK8, LTF, NCSTN, PARK7, PIP, PRCP, PRSS1, PRSS3, PRSS3P2, PSMA1, PSMA3, PSMA4, PSMA5, PSMA6, PSMA7, PSMB2, PSMB4, PSMB5, SCPEP1]
GO:0004867	serine-type endopeptidase inhibitor activity	7.4e-16	2.5e-14	17.1717	17	[A2ML1, FURIN, PEBP1, SERPINA1, SERPINA12, SERPINA3, SERPINA4, SERPINB1, SERPINB12, SERPINB13, SERPINB2, SERPINB3, SERPINB4, SERPINB6, SERPINB7, SERPINB8, SERPINI1]
GO:0061134	peptidase regulator activity	8.4e-16	2.6e-14	10.1322	23	[A2ML1, CST6, CSTA, CTSC, CTSH, FURIN, LCN1, LXN, PEBP1, SERPINA1, SERPINA12, SERPINA3, SERPINA4, SERPINB1, SERPINB12, SERPINB13, SERPINB2, SERPINB3, SERPINB4, SERPINB6, SERPINB7, SERPINB8, SERPINI1]
GO:0004866	endopeptidase inhibitor activity	9.1e-16	2.7e-14	11.6667	21	[A2ML1, CST6, CSTA, FURIN, LCN1, LXN, PEBP1, SERPINA1, SERPINA12, SERPINA3, SERPINA4, SERPINB1, SERPINB12, SERPINB13, SERPINB2, SERPINB3, SERPINB4, SERPINB6, SERPINB7, SERPINB8, SERPINI1]
GO:0001895	retina homeostasis	1.1e-15	3.2e-14	18.8235	16	[ACTB, ACTG1, ALB, AZGP1, B2M, IGHA1, IGKC, KRT1, LCN1, LTF, LYZ, PIGR, PIP, PRDX1, SOD1, TF]
GO:0005975	carbohydrate metabolic process	1.3e-15	3.6e-14	4.28705	46	[ALDOA, ALDOC, APOD, B4GALT1, CD44, CD59, CHI3L1, CHI3L2, COPB2, CTBS, CTSA, CTSC, FMOD, GAA, GALNT7, GAPDH, GLA, GLB1, GM2A, GNS, GOT1, HEXA, HEXB, IDH1, IDS, KRT17, MAN1A1, MAN2B2, MANBA, MDH2, ME1, MUCL1, NAGA, NEU2, NUDT5, RPIA, RPS27A, SERPINA1, SERPINA12, SGSH, SIAE, TALDO1, TPI1, UBA52, UBB, UBC]
GO:0010951	negative regulation of endopeptidase activity	1.9e-15	4.4e-14	9.16031	24	[A2ML1, CD44, CST6, CSTA, FURIN, LCN1, LXN, PARK7, PEBP1, REXO2, SERPINA1, SERPINA12, SERPINA3, SERPINA4, SERPINB1, SERPINB12, SERPINB13, SERPINB2, SERPINB3, SERPINB4, SERPINB6, SERPINB7, SERPINB8, SERPINI1]
GO:0061135	endopeptidase regulator activity	1.7e-15	4.4e-14	11.2903	21	[A2ML1, CST6, CSTA, FURIN, LCN1, LXN, PEBP1, SERPINA1, SERPINA12, SERPINA3, SERPINA4, SERPINB1, SERPINB12, SERPINB13, SERPINB2, SERPINB3, SERPINB4, SERPINB6, SERPINB7, SERPINB8, SERPINI1]
GO:0030414	peptidase inhibitor activity	2.4e-15	5.4e-14	11.1111	21	[A2ML1, CST6, CSTA, FURIN, LCN1, LXN, PEBP1, SERPINA1, SERPINA12, SERPINA3, SERPINA4, SERPINB1, SERPINB12, SERPINB13, SERPINB2, SERPINB3, SERPINB4, SERPINB6, SERPINB7, SERPINB8, SERPINI1]
GO:0010466	negative regulation of peptidase activity	4.8e-15	9.7e-14	8.79121	24	[A2ML1, CD44, CST6, CSTA, FURIN, LCN1, LXN, PARK7, PEBP1, REXO2, SERPINA1, SERPINA12, SERPINA3, SERPINA4, SERPINB1, SERPINB12, SERPINB13, SERPINB2, SERPINB3, SERPINB4, SERPINB6, SERPINB7, SERPINB8, SERPINI1]
GO:0070011	peptidase activity, acting on L-amino acid peptides	4.7e-15	1e-13	5.46875	35	[BLMH, CAPN1, CASP14, CPA4, CPE, CPM, CTSA, CTSB, CTSC, CTSD, CTSH, CTSV, DPP7, FURIN, GGH, KLK11, KLK7, KLK8, LTF, NCSTN, PIP, PRCP, PRSS1, PRSS3, PRSS3P2, PSMA1, PSMA3, PSMA4, PSMA5, PSMA6, PSMA7, PSMB2, PSMB4, PSMB5, SCPEP1]
GO:0002474	antigen processing and presentation of peptide antigen via MHC class I	7.4e-15	1.4e-13	15.0442	17	[AZGP1, B2M, BLMH, IFI30, PSMA1, PSMA3, PSMA4, PSMA5, PSMA6, PSMA7, PSMB2, PSMB4, PSMB5, RPS27A, UBA52, UBB, UBC]
GO:0052548	regulation of endopeptidase activity	9.2e-15	1.7e-13	6.94789	28	[A2ML1, CD14, CD44, CST6, CSTA, CTSH, FURIN, GSN, LCN1, LXN, PARK7, PEBP1, PSMA3, REXO2, SERPINA1, SERPINA12, SERPINA3, SERPINA4, SERPINB1, SERPINB12, SERPINB13, SERPINB2, SERPINB3, SERPINB4, SERPINB6, SERPINB7, SERPINB8, SERPINI1]
GO:0004553	hydrolase activity, hydrolyzing O-glycosyl compounds	1.4e-14	2.5e-13	16.1616	16	[CD44, CHI3L1, CHI3L2, CTBS, GAA, GLA, GLB1, GM2A, HEXA, HEXB, LYZ, MAN1A1, MAN2B2, MANBA, NAGA, NEU2]
GO:0005882	intermediate filament	1.5e-14	2.5e-13	10.1449	21	[CASP14, DSP, JUP, KRT1, KRT10, KRT14, KRT16, KRT17, KRT18, KRT19, KRT2, KRT25, KRT31, KRT5, KRT6A, KRT71, KRT77, KRT78, KRT81, KRT86, KRT9]
GO:0042590	antigen processing and presentation of exogenous peptide antigen via MHC class I	1.4e-14	2.6e-13	18.2927	15	[B2M, IFI30, PSMA1, PSMA3, PSMA4, PSMA5, PSMA6, PSMA7, PSMB2, PSMB4, PSMB5, RPS27A, UBA52, UBB, UBC]
GO:0052547	regulation of peptidase activity	3.3e-14	5.2e-13	6.60377	28	[A2ML1, CD14, CD44, CST6, CSTA, CTSH, FURIN, GSN, LCN1, LXN, PARK7, PEBP1, PSMA3, REXO2, SERPINA1, SERPINA12, SERPINA3, SERPINA4, SERPINB1, SERPINB12, SERPINB13, SERPINB2, SERPINB3, SERPINB4, SERPINB6, SERPINB7, SERPINB8, SERPINI1]
GO:0043086	negative regulation of catalytic activity	7.9e-14	1.1e-12	4.3573	40	[A2ML1, ANXA2, CD44, CST6, CSTA, FURIN, GLA, LCN1, LTF, LXN, PARK7, PEBP1, PSMA1, PSMA3, PSMA4, PSMA5, PSMA6, PSMA7, PSMB2, PSMB4, PSMB5, REXO2, RPS27A, SERPINA1, SERPINA12, SERPINA3, SERPINA4, SERPINB1, SERPINB12, SERPINB13, SERPINB2, SERPINB3, SERPINB4, SERPINB6, SERPINB7, SERPINB8, SERPINI1, UBA52, UBB, UBC]
GO:0072562	blood microparticle	7.6e-14	1.1e-12	11.9205	18	[ACTB, ACTG1, ALB, CLU, GSN, HSPA2, IGHA1, IGHG1, IGHG2, IGHV3-23, IGKC, KRT1, LGALS3BP, ORM1, ORM2, PRSS1, SERPINA3, TF]
GO:0002479	antigen processing and presentation of exogenous peptide antigen via MHC class I, TAP-dependent	1.4e-13	2.1e-12	17.9487	14	[B2M, PSMA1, PSMA3, PSMA4, PSMA5, PSMA6, PSMA7, PSMB2, PSMB4, PSMB5, RPS27A, UBA52, UBB, UBC]
GO:0044437	vacuolar part	1.5e-13	2.1e-12	6.47482	27	[ANXA2, AP2B1, ARSA, CTSA, CTSB, CTSD, CTSV, FMOD, GAA, GLA, GLB1, GM2A, GNS, HEXA, HEXB, IDS, IFI30, LAMP1, LAMP2, NCSTN, PLBD2, PSAP, RNASET2, RPS27A, SGSH, UBA52, UBC]
GO:0005839	proteasome core complex	3.2e-13	4.3e-12	45	9	[PSMA1, PSMA3, PSMA4, PSMA5, PSMA6, PSMA7, PSMB2, PSMB4, PSMB5]
GO:0008544	epidermis development	4.7e-13	6.1e-12	7.14286	24	[C1orf68, CASP14, CST6, CSTA, CTSV, DSP, FLNB, HRNR, KLK7, KRT10, KRT14, KRT16, KRT17, KRT2, KRT25, KRT31, KRT5, KRT71, KRT9, REXO2, S100A7, SOD1, TGM1, TGM3]
GO:0004175	endopeptidase activity	5.3e-13	6.7e-12	6.15034	27	[BLMH, CAPN1, CASP14, CTSB, CTSC, CTSD, CTSH, CTSV, FURIN, KLK11, KLK7, KLK8, LTF, NCSTN, PIP, PRSS1, PRSS3, PRSS3P2, PSMA1, PSMA3, PSMA4, PSMA5, PSMA6, PSMA7, PSMB2, PSMB4, PSMB5]
GO:0070003	threonine-type peptidase activity	5.5e-13	6.8e-12	42.8571	9	[PSMA1, PSMA3, PSMA4, PSMA5, PSMA6, PSMA7, PSMB2, PSMB4, PSMB5]
GO:0004298	threonine-type endopeptidase activity	5.5e-13	6.8e-12	42.8571	9	[PSMA1, PSMA3, PSMA4, PSMA5, PSMA6, PSMA7, PSMB2, PSMB4, PSMB5]
GO:0006977	DNA damage response, signal transduction by p53 class mediator resulting in cell cycle arrest	5.8e-13	7e-12	18.8406	13	[PSMA1, PSMA3, PSMA4, PSMA5, PSMA6, PSMA7, PSMB2, PSMB4, PSMB5, RPS27A, UBA52, UBB, UBC]
GO:0045111	intermediate filament cytoskeleton	6.5e-13	7.6e-12	8.4	21	[CASP14, DSP, JUP, KRT1, KRT10, KRT14, KRT16, KRT17, KRT18, KRT19, KRT2, KRT25, KRT31, KRT5, KRT6A, KRT71, KRT77, KRT78, KRT81, KRT86, KRT9]
GO:0016798	hydrolase activity, acting on glycosyl bonds	7.1e-13	7.9e-12	12.6984	16	[CD44, CHI3L1, CHI3L2, CTBS, GAA, GLA, GLB1, GM2A, HEXA, HEXB, LYZ, MAN1A1, MAN2B2, MANBA, NAGA, NEU2]
GO:1902400	intracellular signal transduction involved in G1 DNA damage checkpoint	7.1e-13	8.1e-12	18.5714	13	[PSMA1, PSMA3, PSMA4, PSMA5, PSMA6, PSMA7, PSMB2, PSMB4, PSMB5, RPS27A, UBA52, UBB, UBC]
GO:0072431	signal transduction involved in mitotic G1 DNA damage checkpoint	7.1e-13	8.1e-12	18.5714	13	[PSMA1, PSMA3, PSMA4, PSMA5, PSMA6, PSMA7, PSMB2, PSMB4, PSMB5, RPS27A, UBA52, UBB, UBC]
GO:0048871	multicellular organismal homeostasis	8.3e-13	9e-12	6.61376	25	[ACTB, ACTG1, ALB, AZGP1, B2M, CTSH, FLG2, HRNR, IGHA1, IGKC, IL1A, KRT1, KRT16, LCN1, LTF, LYZ, PIGR, PIP, PRCP, PRDX1, REXO2, SERPINA3, SOD1, TF, UBB]
GO:0072413	signal transduction involved in mitotic cell cycle checkpoint	1e-12	1.1e-11	18.0556	13	[PSMA1, PSMA3, PSMA4, PSMA5, PSMA6, PSMA7, PSMB2, PSMB4, PSMB5, RPS27A, UBA52, UBB, UBC]
GO:1902403	signal transduction involved in mitotic DNA integrity checkpoint	1e-12	1.1e-11	18.0556	13	[PSMA1, PSMA3, PSMA4, PSMA5, PSMA6, PSMA7, PSMB2, PSMB4, PSMB5, RPS27A, UBA52, UBB, UBC]
GO:1902402	signal transduction involved in mitotic DNA damage checkpoint	1e-12	1.1e-11	18.0556	13	[PSMA1, PSMA3, PSMA4, PSMA5, PSMA6, PSMA7, PSMB2, PSMB4, PSMB5, RPS27A, UBA52, UBB, UBC]
GO:0045861	negative regulation of proteolysis	1.4e-12	1.4e-11	6.45995	25	[A2ML1, CD44, CD59, CST6, CSTA, FURIN, LCN1, LXN, PARK7, PEBP1, REXO2, SERPINA1, SERPINA12, SERPINA3, SERPINA4, SERPINB1, SERPINB12, SERPINB13, SERPINB2, SERPINB3, SERPINB4, SERPINB6, SERPINB7, SERPINB8, SERPINI1]
GO:0072401	signal transduction involved in DNA integrity checkpoint	1.5e-12	1.4e-11	17.5676	13	[PSMA1, PSMA3, PSMA4, PSMA5, PSMA6, PSMA7, PSMB2, PSMB4, PSMB5, RPS27A, UBA52, UBB, UBC]
GO:0072422	signal transduction involved in DNA damage checkpoint	1.5e-12	1.4e-11	17.5676	13	[PSMA1, PSMA3, PSMA4, PSMA5, PSMA6, PSMA7, PSMB2, PSMB4, PSMB5, RPS27A, UBA52, UBB, UBC]
GO:2000060	positive regulation of protein ubiquitination involved in ubiquitin-dependent protein catabolic process	1.3e-12	1.4e-11	15.3846	14	[CLU, PSMA1, PSMA3, PSMA4, PSMA5, PSMA6, PSMA7, PSMB2, PSMB4, PSMB5, RPS27A, UBA52, UBB, UBC]
GO:0002478	antigen processing and presentation of exogenous peptide antigen	1.6e-12	1.5e-11	10	18	[AP2B1, B2M, CTSD, CTSV, IFI30, PSMA1, PSMA3, PSMA4, PSMA5, PSMA6, PSMA7, PSMB2, PSMB4, PSMB5, RPS27A, UBA52, UBB, UBC]
GO:0043588	skin development	1.6e-12	1.5e-11	8.01527	21	[C1orf68, CASP14, CSTA, CTSV, DSP, FLG2, FLNB, HRNR, JUP, KRT1, KRT10, KRT16, KRT17, KRT2, KRT25, KRT71, KRT9, REXO2, S100A7, TGM1, TGM3]
GO:0072395	signal transduction involved in cell cycle checkpoint	1.8e-12	1.6e-11	17.3333	13	[PSMA1, PSMA3, PSMA4, PSMA5, PSMA6, PSMA7, PSMB2, PSMB4, PSMB5, RPS27A, UBA52, UBB, UBC]
GO:0051437	positive regulation of ubiquitin-protein ligase activity involved in regulation of mitotic cell cycle transition	1.8e-12	1.6e-11	17.3333	13	[PSMA1, PSMA3, PSMA4, PSMA5, PSMA6, PSMA7, PSMB2, PSMB4, PSMB5, RPS27A, UBA52, UBB, UBC]
GO:0031571	mitotic G1 DNA damage checkpoint	4.3e-12	3.8e-11	16.25	13	[PSMA1, PSMA3, PSMA4, PSMA5, PSMA6, PSMA7, PSMB2, PSMB4, PSMB5, RPS27A, UBA52, UBB, UBC]
GO:0044783	G1 DNA damage checkpoint	5e-12	4.5e-11	16.0494	13	[PSMA1, PSMA3, PSMA4, PSMA5, PSMA6, PSMA7, PSMB2, PSMB4, PSMB5, RPS27A, UBA52, UBB, UBC]
GO:0044819	mitotic G1/S transition checkpoint	5e-12	4.5e-11	16.0494	13	[PSMA1, PSMA3, PSMA4, PSMA5, PSMA6, PSMA7, PSMB2, PSMB4, PSMB5, RPS27A, UBA52, UBB, UBC]
GO:2000058	regulation of protein ubiquitination involved in ubiquitin-dependent protein catabolic process	5.2e-12	4.5e-11	14	14	[CLU, PSMA1, PSMA3, PSMA4, PSMA5, PSMA6, PSMA7, PSMB2, PSMB4, PSMB5, RPS27A, UBA52, UBB, UBC]
GO:0051444	negative regulation of ubiquitin-protein transferase activity	7.8e-12	6.7e-11	13.5922	14	[PARK7, PSMA1, PSMA3, PSMA4, PSMA5, PSMA6, PSMA7, PSMB2, PSMB4, PSMB5, RPS27A, UBA52, UBB, UBC]
GO:0051352	negative regulation of ligase activity	1e-11	8.6e-11	13.3333	14	[PARK7, PSMA1, PSMA3, PSMA4, PSMA5, PSMA6, PSMA7, PSMB2, PSMB4, PSMB5, RPS27A, UBA52, UBB, UBC]
GO:0031145	anaphase-promoting complex-dependent proteasomal ubiquitin-dependent protein catabolic process	1.3e-11	1e-10	14.9425	13	[PSMA1, PSMA3, PSMA4, PSMA5, PSMA6, PSMA7, PSMB2, PSMB4, PSMB5, RPS27A, UBA52, UBB, UBC]
GO:0051346	negative regulation of hydrolase activity	2e-11	1.6e-10	5.70776	25	[A2ML1, CD44, CST6, CSTA, FURIN, LCN1, LTF, LXN, PARK7, PEBP1, REXO2, SERPINA1, SERPINA12, SERPINA3, SERPINA4, SERPINB1, SERPINB12, SERPINB13, SERPINB2, SERPINB3, SERPINB4, SERPINB6, SERPINB7, SERPINB8, SERPINI1]
GO:0038061	NIK/NF-kappaB signaling	3.2e-11	2.5e-10	12.2807	14	[CHI3L1, PSMA1, PSMA3, PSMA4, PSMA5, PSMA6, PSMA7, PSMB2, PSMB4, PSMB5, RPS27A, UBA52, UBB, UBC]
GO:0019773	proteasome core complex, alpha-subunit complex	4.7e-11	3.6e-10	75	6	[PSMA1, PSMA3, PSMA4, PSMA5, PSMA6, PSMA7]
GO:0051436	negative regulation of ubiquitin-protein ligase activity involved in mitotic cell cycle	4.7e-11	3.6e-10	13.5417	13	[PSMA1, PSMA3, PSMA4, PSMA5, PSMA6, PSMA7, PSMB2, PSMB4, PSMB5, RPS27A, UBA52, UBB, UBC]
GO:0071158	positive regulation of cell cycle arrest	6.1e-11	4.6e-10	13.2653	13	[PSMA1, PSMA3, PSMA4, PSMA5, PSMA6, PSMA7, PSMB2, PSMB4, PSMB5, RPS27A, UBA52, UBB, UBC]
GO:0045095	keratin filament	7e-11	5.1e-10	13.1313	13	[CASP14, KRT1, KRT10, KRT14, KRT18, KRT2, KRT5, KRT6A, KRT71, KRT77, KRT78, KRT81, KRT86]
GO:0045104	intermediate filament cytoskeleton organization	8.1e-11	5.9e-10	21.2766	10	[DSP, KRT14, KRT16, KRT17, KRT18, KRT25, KRT6A, KRT71, KRT9, SOD1]
GO:0051443	positive regulation of ubiquitin-protein transferase activity	9e-11	6.5e-10	12.8713	13	[PSMA1, PSMA3, PSMA4, PSMA5, PSMA6, PSMA7, PSMB2, PSMB4, PSMB5, RPS27A, UBA52, UBB, UBC]
GO:0045103	intermediate filament-based process	1e-10	7.1e-10	20.8333	10	[DSP, KRT14, KRT16, KRT17, KRT18, KRT25, KRT6A, KRT71, KRT9, SOD1]
GO:0030330	DNA damage response, signal transduction by p53 class mediator	1.1e-10	7.8e-10	11.2	14	[CD44, PSMA1, PSMA3, PSMA4, PSMA5, PSMA6, PSMA7, PSMB2, PSMB4, PSMB5, RPS27A, UBA52, UBB, UBC]
GO:0051439	regulation of ubiquitin-protein ligase activity involved in mitotic cell cycle	1.4e-10	1e-09	12.381	13	[PSMA1, PSMA3, PSMA4, PSMA5, PSMA6, PSMA7, PSMB2, PSMB4, PSMB5, RPS27A, UBA52, UBB, UBC]
GO:0004857	enzyme inhibitor activity	1.6e-10	1e-09	5.66502	23	[A2ML1, ANXA2, CST6, CSTA, FURIN, LCN1, LXN, PEBP1, REXO2, SERPINA1, SERPINA12, SERPINA3, SERPINA4, SERPINB1, SERPINB12, SERPINB13, SERPINB2, SERPINB3, SERPINB4, SERPINB6, SERPINB7, SERPINB8, SERPINI1]
GO:0051351	positive regulation of ligase activity	1.6e-10	1.1e-09	12.2642	13	[PSMA1, PSMA3, PSMA4, PSMA5, PSMA6, PSMA7, PSMB2, PSMB4, PSMB5, RPS27A, UBA52, UBB, UBC]
GO:0044773	mitotic DNA damage checkpoint	2.1e-10	1.3e-09	12.037	13	[PSMA1, PSMA3, PSMA4, PSMA5, PSMA6, PSMA7, PSMB2, PSMB4, PSMB5, RPS27A, UBA52, UBB, UBC]
GO:2000134	negative regulation of G1/S transition of mitotic cell cycle	2.1e-10	1.3e-09	12.037	13	[PSMA1, PSMA3, PSMA4, PSMA5, PSMA6, PSMA7, PSMB2, PSMB4, PSMB5, RPS27A, UBA52, UBB, UBC]
GO:0030216	keratinocyte differentiation	2.3e-10	1.5e-09	10.6061	14	[C1orf68, CASP14, CSTA, DSP, FLNB, HRNR, KRT10, KRT16, KRT17, KRT2, REXO2, S100A7, TGM1, TGM3]
GO:0001894	tissue homeostasis	2.6e-10	1.6e-09	7.37705	18	[ACTB, ACTG1, ALB, AZGP1, B2M, CTSH, IGHA1, IGKC, KRT1, LCN1, LTF, LYZ, PIGR, PIP, PRDX1, SERPINA3, SOD1, TF]
GO:1902807	negative regulation of cell cycle G1/S phase transition	3e-10	1.8e-09	11.7117	13	[PSMA1, PSMA3, PSMA4, PSMA5, PSMA6, PSMA7, PSMB2, PSMB4, PSMB5, RPS27A, UBA52, UBB, UBC]
GO:0006026	aminoglycan catabolic process	3.4e-10	2e-09	15.493	11	[CD44, CHI3L1, CHI3L2, CTBS, FMOD, GLB1, GNS, HEXA, HEXB, IDS, SGSH]
GO:0044774	mitotic DNA integrity checkpoint	4.2e-10	2.5e-09	11.4035	13	[PSMA1, PSMA3, PSMA4, PSMA5, PSMA6, PSMA7, PSMB2, PSMB4, PSMB5, RPS27A, UBA52, UBB, UBC]
GO:0050851	antigen receptor-mediated signaling pathway	4.4e-10	2.6e-09	7.14286	18	[IGHA1, IGHG1, IGHG2, IGHV3-23, IGKC, PSMA1, PSMA3, PSMA4, PSMA5, PSMA6, PSMA7, PSMB2, PSMB4, PSMB5, RPS27A, UBA52, UBB, UBC]
GO:0000511	Other glycan degradation	5.3e-10	3.1e-09	38.8889	7	[AGA, GLB1, HEXA, HEXB, MAN2B2, MANBA, NEU2]
GO:0090263	positive regulation of canonical Wnt signaling pathway	5.7e-10	3.3e-09	9.92908	14	[JUP, PSMA1, PSMA3, PSMA4, PSMA5, PSMA6, PSMA7, PSMB2, PSMB4, PSMB5, RPS27A, UBA52, UBB, UBC]
GO:0042770	signal transduction in response to DNA damage	6.2e-10	3.6e-09	9.85915	14	[CD44, PSMA1, PSMA3, PSMA4, PSMA5, PSMA6, PSMA7, PSMB2, PSMB4, PSMB5, RPS27A, UBA52, UBB, UBC]
GO:0051340	regulation of ligase activity	7.5e-10	4.3e-09	9.72222	14	[PARK7, PSMA1, PSMA3, PSMA4, PSMA5, PSMA6, PSMA7, PSMB2, PSMB4, PSMB5, RPS27A, UBA52, UBB, UBC]
GO:0051438	regulation of ubiquitin-protein transferase activity	7.5e-10	4.3e-09	9.72222	14	[PARK7, PSMA1, PSMA3, PSMA4, PSMA5, PSMA6, PSMA7, PSMB2, PSMB4, PSMB5, RPS27A, UBA52, UBB, UBC]
GO:0002253	activation of immune response	8.8e-10	4.9e-09	4.44079	27	[ACTB, ACTG1, CD14, CD59, CLU, CTSB, DMBT1, IGHA1, IGHG1, IGHG2, IGHV3-23, IGKC, KRT1, LTF, PSMA1, PSMA3, PSMA4, PSMA5, PSMA6, PSMA7, PSMB2, PSMB4, PSMB5, RPS27A, UBA52, UBB, UBC]
GO:0045862	positive regulation of proteolysis	1e-09	5.8e-09	5.66038	21	[CD14, CLU, CTSC, CTSH, FURIN, GSN, MELTF, PSMA1, PSMA3, PSMA4, PSMA5, PSMA6, PSMA7, PSMB2, PSMB4, PSMB5, RPS27A, SERPINB3, UBA52, UBB, UBC]
GO:1903052	positive regulation of proteolysis involved in cellular protein catabolic process	1e-09	5.8e-09	8.57143	15	[CLU, CTSC, PSMA1, PSMA3, PSMA4, PSMA5, PSMA6, PSMA7, PSMB2, PSMB4, PSMB5, RPS27A, UBA52, UBB, UBC]
GO:0003050	Proteasome	1e-09	5.9e-09	20.4545	9	[PSMA1, PSMA3, PSMA4, PSMA5, PSMA6, PSMA7, PSMB2, PSMB4, PSMB5]
GO:0008236	serine-type peptidase activity	1.1e-09	6.3e-09	7.80488	16	[CPE, CPM, CTSA, CTSC, CTSH, DPP7, FURIN, KLK11, KLK7, KLK8, LTF, PRCP, PRSS1, PRSS3, PRSS3P2, SCPEP1]
GO:0002223	stimulatory C-type lectin receptor signaling pathway	1.3e-09	7.1e-09	10.4	13	[PSMA1, PSMA3, PSMA4, PSMA5, PSMA6, PSMA7, PSMB2, PSMB4, PSMB5, RPS27A, UBA52, UBB, UBC]
GO:0017171	serine hydrolase activity	1.4e-09	7.6e-09	7.69231	16	[CPE, CPM, CTSA, CTSC, CTSH, DPP7, FURIN, KLK11, KLK7, KLK8, LTF, PRCP, PRSS1, PRSS3, PRSS3P2, SCPEP1]
GO:0004180	carboxypeptidase activity	1.6e-09	8.4e-09	19.5652	9	[BLMH, CPA4, CPE, CPM, CTSA, CTSV, DPP7, PRCP, SCPEP1]
GO:0002220	innate immune response activating cell surface receptor signaling pathway	1.8e-09	9.2e-09	10.1562	13	[PSMA1, PSMA3, PSMA4, PSMA5, PSMA6, PSMA7, PSMB2, PSMB4, PSMB5, RPS27A, UBA52, UBB, UBC]
GO:0071156	regulation of cell cycle arrest	1.8e-09	9.2e-09	10.1562	13	[PSMA1, PSMA3, PSMA4, PSMA5, PSMA6, PSMA7, PSMB2, PSMB4, PSMB5, RPS27A, UBA52, UBB, UBC]
GO:0031397	negative regulation of protein ubiquitination	2e-09	1e-08	9.03226	14	[PARK7, PSMA1, PSMA3, PSMA4, PSMA5, PSMA6, PSMA7, PSMB2, PSMB4, PSMB5, RPS27A, UBA52, UBB, UBC]
GO:1903362	regulation of cellular protein catabolic process	2.4e-09	1.2e-08	6.42857	18	[ANXA2, CLU, CTSC, FURIN, PARK7, PSMA1, PSMA3, PSMA4, PSMA5, PSMA6, PSMA7, PSMB2, PSMB4, PSMB5, RPS27A, UBA52, UBB, UBC]
GO:1901136	carbohydrate derivative catabolic process	3.1e-09	1.5e-08	7.93651	15	[CD44, CHI3L1, CHI3L2, CTBS, FMOD, GLA, GLB1, GM2A, GNS, HEXA, HEXB, IDS, NAGA, NEU2, SGSH]
GO:1903364	positive regulation of cellular protein catabolic process	3.3e-09	1.6e-08	7.89474	15	[CLU, CTSC, PSMA1, PSMA3, PSMA4, PSMA5, PSMA6, PSMA7, PSMB2, PSMB4, PSMB5, RPS27A, UBA52, UBB, UBC]
GO:0006521	regulation of cellular amino acid metabolic process	3.7e-09	1.8e-08	14.7059	10	[PARK7, PSMA1, PSMA3, PSMA4, PSMA5, PSMA6, PSMA7, PSMB2, PSMB4, PSMB5]
GO:1903321	negative regulation of protein modification by small protein conjugation or removal	4.5e-09	2.1e-08	8.48485	14	[PARK7, PSMA1, PSMA3, PSMA4, PSMA5, PSMA6, PSMA7, PSMB2, PSMB4, PSMB5, RPS27A, UBA52, UBB, UBC]
GO:0009913	epidermal cell differentiation	4.8e-09	2.2e-08	7.69231	15	[C1orf68, CASP14, CSTA, DSP, FLNB, HRNR, KRT10, KRT16, KRT17, KRT2, REXO2, S100A7, SOD1, TGM1, TGM3]
GO:0043488	regulation of mRNA stability	5e-09	2.3e-08	9.35252	13	[PSMA1, PSMA3, PSMA4, PSMA5, PSMA6, PSMA7, PSMB2, PSMB4, PSMB5, RPS27A, UBA52, UBB, UBC]
GO:0034612	response to tumor necrosis factor	5.7e-09	2.6e-08	6.08108	18	[CD14, CHI3L1, GSS, KRT18, LCN2, PSMA1, PSMA3, PSMA4, PSMA5, PSMA6, PSMA7, PSMB2, PSMB4, PSMB5, RPS27A, UBA52, UBB, UBC]
GO:0043487	regulation of RNA stability	7e-09	3.2e-08	9.09091	13	[PSMA1, PSMA3, PSMA4, PSMA5, PSMA6, PSMA7, PSMB2, PSMB4, PSMB5, RPS27A, UBA52, UBB, UBC]
GO:0042787	protein ubiquitination involved in ubiquitin-dependent protein catabolic process	7.3e-09	3.3e-08	7.46269	15	[CLU, DDB1, PSMA1, PSMA3, PSMA4, PSMA5, PSMA6, PSMA7, PSMB2, PSMB4, PSMB5, RPS27A, UBA52, UBB, UBC]
GO:0038093	Fc receptor signaling pathway	8.1e-09	3.6e-08	5.04808	21	[ACTB, ACTG1, IGHG1, IGHG2, IGHV3-23, IGKC, PEBP1, PIGR, PSMA1, PSMA3, PSMA4, PSMA5, PSMA6, PSMA7, PSMB2, PSMB4, PSMB5, RPS27A, UBA52, UBB, UBC]
GO:0006595	polyamine metabolic process	9.2e-09	4e-08	11.4583	11	[ARG1, GOT1, PSMA1, PSMA3, PSMA4, PSMA5, PSMA6, PSMA7, PSMB2, PSMB4, PSMB5]
GO:0002020	protease binding	1e-08	4.4e-08	9.91736	12	[ANXA2, CSTA, FURIN, LCN2, PARK7, RPS27A, SERPINA1, SERPINB13, SERPINB3, SERPINB4, SERPINB6, UBC]
GO:0033209	tumor necrosis factor-mediated signaling pathway	1e-08	4.5e-08	7.95455	14	[KRT18, PSMA1, PSMA3, PSMA4, PSMA5, PSMA6, PSMA7, PSMB2, PSMB4, PSMB5, RPS27A, UBA52, UBB, UBC]
GO:0005996	monosaccharide metabolic process	1.1e-08	5.1e-08	5.4755	19	[ALDOA, ALDOC, APOD, B4GALT1, GAA, GAPDH, GLB1, GOT1, KRT17, MAN2B2, MDH2, NUDT5, RPS27A, SERPINA12, TALDO1, TPI1, UBA52, UBB, UBC]
GO:0002757	immune response-activating signal transduction	1.2e-08	5.2e-08	4.34783	24	[ACTB, ACTG1, CD14, CTSB, DMBT1, IGHA1, IGHG1, IGHG2, IGHV3-23, IGKC, LTF, PSMA1, PSMA3, PSMA4, PSMA5, PSMA6, PSMA7, PSMB2, PSMB4, PSMB5, RPS27A, UBA52, UBB, UBC]
GO:0030177	positive regulation of Wnt signaling pathway	1.2e-08	5.4e-08	7.82123	14	[JUP, PSMA1, PSMA3, PSMA4, PSMA5, PSMA6, PSMA7, PSMB2, PSMB4, PSMB5, RPS27A, UBA52, UBB, UBC]
GO:0030057	desmosome	1.3e-08	5.7e-08	25.9259	7	[B4GALT1, DSC1, DSC3, DSG1, DSP, JUP, VCL]
GO:0002429	immune response-activating cell surface receptor signaling pathway	1.5e-08	6.5e-08	5.10204	20	[ACTB, ACTG1, IGHA1, IGHG1, IGHG2, IGHV3-23, IGKC, PSMA1, PSMA3, PSMA4, PSMA5, PSMA6, PSMA7, PSMB2, PSMB4, PSMB5, RPS27A, UBA52, UBB, UBC]
GO:0060249	anatomical structure homeostasis	1.5e-08	6.5e-08	5.10204	20	[ACTB, ACTG1, ALB, ALDOA, AZGP1, B2M, CTSH, GAA, IGHA1, IGKC, KRT1, LCN1, LTF, LYZ, PIGR, PIP, PRDX1, SERPINA3, SOD1, TF]
GO:1901565	organonitrogen compound catabolic process	1.6e-08	6.7e-08	5.08906	20	[ALDH7A1, ARG1, CAT, CD44, CHI3L1, CHI3L2, CTBS, CTSH, DTD1, FMOD, GLA, GLB1, GM2A, GNS, GOT1, HEXA, HEXB, IDS, NEU2, SGSH]
GO:2000045	regulation of G1/S transition of mitotic cell cycle	1.8e-08	7.6e-08	8.3871	13	[PSMA1, PSMA3, PSMA4, PSMA5, PSMA6, PSMA7, PSMB2, PSMB4, PSMB5, RPS27A, UBA52, UBB, UBC]
GO:0004185	serine-type carboxypeptidase activity	1.9e-08	7.7e-08	35.2941	6	[CPE, CPM, CTSA, DPP7, PRCP, SCPEP1]
GO:0030141	secretory granule	1.9e-08	7.8e-08	5.30726	19	[ALB, ALDOA, ARSA, CLU, CPA4, CPE, CRISP3, CTSH, CTSV, DMBT1, HEXA, HEXB, KLK7, LAMP1, LAMP2, LTF, SERPINA1, SOD1, TF]
GO:0010035	response to inorganic substance	2.2e-08	8.9e-08	4.21053	24	[ALAD, ALB, ARG1, B2M, CAT, CD14, CLU, GGH, GSN, GSS, HRNR, IL1A, KRT10, KRT14, LCN2, MELTF, PARK7, PRDX1, PRDX2, PSAP, SOD1, SOD3, TF, TXN]
GO:0006979	response to oxidative stress	2.3e-08	9.2e-08	4.75113	21	[ALAD, APOD, ARG1, ATRN, CAT, CLU, GSS, HEBP2, IDH1, KRT1, LCN2, MELTF, PARK7, PRDX1, PRDX2, PSAP, PSMB5, S100A7, SOD1, SOD3, TXN]
GO:0031398	positive regulation of protein ubiquitination	2.4e-08	9.4e-08	7.44681	14	[CLU, PSMA1, PSMA3, PSMA4, PSMA5, PSMA6, PSMA7, PSMB2, PSMB4, PSMB5, RPS27A, UBA52, UBB, UBC]
GO:0042176	regulation of protein catabolic process	3.3e-08	1.2e-07	4.87805	20	[ANXA2, CLU, CTSC, FLNA, FURIN, PARK7, PSMA1, PSMA3, PSMA4, PSMA5, PSMA6, PSMA7, PSMB2, PSMB4, PSMB5, RPS27A, SERPINB12, UBA52, UBB, UBC]
GO:1903050	regulation of proteolysis involved in cellular protein catabolic process	3.3e-08	1.2e-07	6.17761	16	[CLU, CTSC, PARK7, PSMA1, PSMA3, PSMA4, PSMA5, PSMA6, PSMA7, PSMB2, PSMB4, PSMB5, RPS27A, UBA52, UBB, UBC]
GO:0002758	innate immune response-activating signal transduction	3.7e-08	1.4e-07	5.72391	17	[CD14, CTSB, DMBT1, LTF, PSMA1, PSMA3, PSMA4, PSMA5, PSMA6, PSMA7, PSMB2, PSMB4, PSMB5, RPS27A, UBA52, UBB, UBC]
GO:0072331	signal transduction by p53 class mediator	3.8e-08	1.4e-07	7.17949	14	[CD44, PSMA1, PSMA3, PSMA4, PSMA5, PSMA6, PSMA7, PSMB2, PSMB4, PSMB5, RPS27A, UBA52, UBB, UBC]
GO:1902806	regulation of cell cycle G1/S phase transition	3.6e-08	1.4e-07	7.92683	13	[PSMA1, PSMA3, PSMA4, PSMA5, PSMA6, PSMA7, PSMB2, PSMB4, PSMB5, RPS27A, UBA52, UBB, UBC]
GO:0019318	hexose metabolic process	3.7e-08	1.4e-07	5.72391	17	[ALDOA, ALDOC, APOD, B4GALT1, GAA, GAPDH, GLB1, GOT1, KRT17, MAN2B2, MDH2, RPS27A, SERPINA12, TPI1, UBA52, UBB, UBC]
GO:0000531	Glycosaminoglycan degradation	4.1e-08	1.5e-07	31.5789	6	[GLB1, GNS, HEXA, HEXB, IDS, SGSH]
GO:0010038	response to metal ion	4.6e-08	1.7e-07	5.02645	19	[ALAD, ALB, ARG1, B2M, CAT, CD14, CLU, GGH, GSN, GSS, HRNR, IL1A, KRT10, KRT14, MELTF, PARK7, SOD1, SOD3, TF]
GO:1990267	response to transition metal nanoparticle	4.9e-08	1.7e-07	7.7381	13	[ALAD, ALB, ARG1, ARSA, B2M, GGH, IL1A, KRT14, NUCB1, PARK7, SOD1, SOD3, TF]
GO:0002218	activation of innate immune response	5e-08	1.8e-07	5.61056	17	[CD14, CTSB, DMBT1, LTF, PSMA1, PSMA3, PSMA4, PSMA5, PSMA6, PSMA7, PSMB2, PSMB4, PSMB5, RPS27A, UBA52, UBB, UBC]
GO:0000077	DNA damage checkpoint	5.2e-08	1.8e-07	7.69231	13	[PSMA1, PSMA3, PSMA4, PSMA5, PSMA6, PSMA7, PSMB2, PSMB4, PSMB5, RPS27A, UBA52, UBB, UBC]
GO:0045732	positive regulation of protein catabolic process	5.6e-08	2e-07	5.94796	16	[CLU, CTSC, FURIN, PSMA1, PSMA3, PSMA4, PSMA5, PSMA6, PSMA7, PSMB2, PSMB4, PSMB5, RPS27A, UBA52, UBB, UBC]
GO:0071356	cellular response to tumor necrosis factor	6.2e-08	2.2e-07	5.90406	16	[CHI3L1, KRT18, LCN2, PSMA1, PSMA3, PSMA4, PSMA5, PSMA6, PSMA7, PSMB2, PSMB4, PSMB5, RPS27A, UBA52, UBB, UBC]
GO:1903322	positive regulation of protein modification by small protein conjugation or removal	6.3e-08	2.2e-07	6.89655	14	[CLU, PSMA1, PSMA3, PSMA4, PSMA5, PSMA6, PSMA7, PSMB2, PSMB4, PSMB5, RPS27A, UBA52, UBB, UBC]
GO:0090090	negative regulation of canonical Wnt signaling pathway	6.9e-08	2.4e-07	7.51445	13	[PSMA1, PSMA3, PSMA4, PSMA5, PSMA6, PSMA7, PSMB2, PSMB4, PSMB5, RPS27A, UBA52, UBB, UBC]
GO:0046686	response to cadmium ion	7.1e-08	2.4e-07	16	8	[ALAD, ARG1, B2M, CAT, GSN, GSS, MELTF, SOD1]
GO:0045089	positive regulation of innate immune response	7.5e-08	2.5e-07	5.14286	18	[CD14, CTSB, DMBT1, LAMP1, LTF, PSMA1, PSMA3, PSMA4, PSMA5, PSMA6, PSMA7, PSMB2, PSMB4, PSMB5, RPS27A, UBA52, UBB, UBC]
GO:0033238	regulation of cellular amine metabolic process	7.3e-08	2.5e-07	10.8696	10	[PARK7, PSMA1, PSMA3, PSMA4, PSMA5, PSMA6, PSMA7, PSMB2, PSMB4, PSMB5]
GO:0022617	extracellular matrix disassembly	7.7e-08	2.6e-07	8.27586	12	[CAPN1, CD44, CTSB, CTSD, CTSV, FURIN, GSN, KLK7, LCP1, MELTF, NCSTN, PRSS1]
GO:0048010	vascular endothelial growth factor receptor signaling pathway	8.4e-08	2.7e-07	5.41401	17	[ACTB, ACTG1, JUP, PEBP1, PSMA1, PSMA3, PSMA4, PSMA5, PSMA6, PSMA7, PSMB2, PSMB4, PSMB5, RPS27A, UBA52, UBB, UBC]
GO:0031424	keratinization	8.3e-08	2.7e-07	15.6863	8	[CASP14, HRNR, KRT16, KRT17, KRT2, REXO2, TGM1, TGM3]
GO:0045109	intermediate filament organization	8.1e-08	2.7e-07	28.5714	6	[DSP, KRT14, KRT17, KRT25, KRT71, KRT9]
GO:0008238	exopeptidase activity	8.8e-08	2.8e-07	9.2437	11	[BLMH, CPA4, CPE, CPM, CTSA, CTSH, CTSV, DPP7, GGH, PRCP, SCPEP1]
GO:0098552	side of membrane	1e-07	3.3e-07	4.35685	21	[ARSA, B2M, B4GALT1, CD14, CD44, CD59, CTSA, CTSB, CTSV, DSG1, GM2A, IGHA1, IGHG1, IGHG2, IGHV3-23, IGKC, JUP, LAMP1, NUCB1, TF, TGM3]
GO:0031570	DNA integrity checkpoint	1e-07	3.3e-07	7.26257	13	[PSMA1, PSMA3, PSMA4, PSMA5, PSMA6, PSMA7, PSMB2, PSMB4, PSMB5, RPS27A, UBA52, UBB, UBC]
GO:0070008	serine-type exopeptidase activity	1.1e-07	3.5e-07	27.2727	6	[CPE, CPM, CTSA, DPP7, PRCP, SCPEP1]
GO:0007220	Notch receptor processing	1.1e-07	3.5e-07	27.2727	6	[DNER, NCSTN, RPS27A, UBA52, UBB, UBC]
GO:0044106	cellular amine metabolic process	1.1e-07	3.6e-07	6.07287	15	[ALDH7A1, ARG1, GOT1, PARK7, PLB1, PLBD1, PSMA1, PSMA3, PSMA4, PSMA5, PSMA6, PSMA7, PSMB2, PSMB4, PSMB5]
GO:0019082	viral protein processing	1.1e-07	3.7e-07	41.6667	5	[FURIN, RPS27A, UBA52, UBB, UBC]
GO:0042340	keratan sulfate catabolic process	1.1e-07	3.7e-07	41.6667	5	[FMOD, GLB1, GNS, HEXA, HEXB]
GO:0006576	cellular biogenic amine metabolic process	1.2e-07	3.8e-07	6.54206	14	[ALDH7A1, ARG1, GOT1, PLB1, PLBD1, PSMA1, PSMA3, PSMA4, PSMA5, PSMA6, PSMA7, PSMB2, PSMB4, PSMB5]
GO:1901991	negative regulation of mitotic cell cycle phase transition	1.2e-07	3.9e-07	7.14286	13	[PSMA1, PSMA3, PSMA4, PSMA5, PSMA6, PSMA7, PSMB2, PSMB4, PSMB5, RPS27A, UBA52, UBB, UBC]
GO:0002576	platelet degranulation	1.4e-07	4.5e-07	10.101	10	[ALB, ALDOA, CLU, FLNA, LAMP2, PSAP, SERPINA1, SOD1, TF, VCL]
GO:0000502	proteasome complex	1.5e-07	4.8e-07	11.8421	9	[PSMA1, PSMA3, PSMA4, PSMA5, PSMA6, PSMA7, PSMB2, PSMB4, PSMB5]
GO:0007093	mitotic cell cycle checkpoint	1.6e-07	4.9e-07	6.98925	13	[PSMA1, PSMA3, PSMA4, PSMA5, PSMA6, PSMA7, PSMB2, PSMB4, PSMB5, RPS27A, UBA52, UBB, UBC]
GO:0050852	T cell receptor signaling pathway	1.7e-07	5.2e-07	6.95187	13	[PSMA1, PSMA3, PSMA4, PSMA5, PSMA6, PSMA7, PSMB2, PSMB4, PSMB5, RPS27A, UBA52, UBB, UBC]
GO:0006687	glycosphingolipid metabolic process	1.7e-07	5.3e-07	11.6883	9	[ARSA, CTSA, GLA, GLB1, GM2A, HEXA, HEXB, NEU2, PSAP]
GO:0031331	positive regulation of cellular catabolic process	1.8e-07	5.6e-07	5.12048	17	[CLU, CTSC, FURIN, PARK7, PSMA1, PSMA3, PSMA4, PSMA5, PSMA6, PSMA7, PSMB2, PSMB4, PSMB5, RPS27A, UBA52, UBB, UBC]
GO:0031349	positive regulation of defense response	1.9e-07	5.7e-07	4.37637	20	[CD14, CTSB, DMBT1, KLK7, LAMP1, LCP1, LTF, PSMA1, PSMA3, PSMA4, PSMA5, PSMA6, PSMA7, PSMB2, PSMB4, PSMB5, RPS27A, UBA52, UBB, UBC]
GO:0009308	amine metabolic process	2e-07	5.9e-07	5.81395	15	[ALDH7A1, ARG1, GOT1, PARK7, PLB1, PLBD1, PSMA1, PSMA3, PSMA4, PSMA5, PSMA6, PSMA7, PSMB2, PSMB4, PSMB5]
GO:0045088	regulation of innate immune response	2.1e-07	6.2e-07	4.55635	19	[CD14, CTSB, DMBT1, LAMP1, LTF, PSMA1, PSMA3, PSMA4, PSMA5, PSMA6, PSMA7, PSMB2, PSMB4, PSMB5, RPS27A, SERPINB4, UBA52, UBB, UBC]
GO:0051604	protein maturation	2.6e-07	7.7e-07	4.72441	18	[AGA, CD14, CD59, CPA4, CPE, CPM, CTSH, CTSV, FURIN, GSN, MELTF, NCSTN, PRSS3, PSMA7, RPS27A, UBA52, UBB, UBC]
GO:0016051	carbohydrate biosynthetic process	2.8e-07	8e-07	6.11354	14	[ALDOA, ALDOC, B4GALT1, GAPDH, GOT1, KRT17, MDH2, RPS27A, SERPINA12, TALDO1, TPI1, UBA52, UBB, UBC]
GO:1901988	negative regulation of cell cycle phase transition	2.8e-07	8.1e-07	6.66667	13	[PSMA1, PSMA3, PSMA4, PSMA5, PSMA6, PSMA7, PSMB2, PSMB4, PSMB5, RPS27A, UBA52, UBB, UBC]
GO:0043209	myelin sheath	2.8e-07	8.1e-07	6.66667	13	[ACTG1, ALB, ANXA2, CD59, GSN, HSPA2, MDH2, PRDX1, RPS27A, SOD1, UBA52, UBB, UBC]
GO:0016052	carbohydrate catabolic process	3.2e-07	9.1e-07	7.27273	12	[ALDOA, ALDOC, CTBS, GAA, GAPDH, GLB1, GM2A, HEXB, NAGA, NEU2, NUDT5, TPI1]
GO:0015929	hexosaminidase activity	4.3e-07	1.2e-06	33.3333	5	[CD44, GM2A, HEXA, HEXB, NAGA]
GO:0034987	immunoglobulin receptor binding	5.2e-07	1.4e-06	21.4286	6	[FLNA, IGHA1, IGHG1, IGHG2, IGHV3-23, IGKC]
GO:0009897	external side of plasma membrane	5.2e-07	1.4e-06	5.39568	15	[ARSA, B2M, B4GALT1, CD14, CD44, CD59, CTSB, CTSV, IGHA1, IGHG1, IGHG2, IGHV3-23, IGKC, LAMP1, TF]
GO:0016485	protein processing	5e-07	1.4e-06	4.77528	17	[CD14, CD59, CPA4, CPE, CPM, CTSH, CTSV, FURIN, GSN, MELTF, NCSTN, PRSS3, PSMA7, RPS27A, UBA52, UBB, UBC]
GO:0030178	negative regulation of Wnt signaling pathway	4.9e-07	1.4e-06	6.34146	13	[PSMA1, PSMA3, PSMA4, PSMA5, PSMA6, PSMA7, PSMB2, PSMB4, PSMB5, RPS27A, UBA52, UBB, UBC]
GO:0006027	glycosaminoglycan catabolic process	5.1e-07	1.4e-06	12.5	8	[CD44, FMOD, GLB1, GNS, HEXA, HEXB, IDS, SGSH]
GO:0009311	oligosaccharide metabolic process	5.8e-07	1.5e-06	12.3077	8	[B4GALT1, CTBS, GAA, GLA, GM2A, HEXB, MAN1A1, NEU2]
GO:0000186	activation of MAPKK activity	6e-07	1.6e-06	5.7377	14	[PEBP1, PSMA1, PSMA3, PSMA4, PSMA5, PSMA6, PSMA7, PSMB2, PSMB4, PSMB5, RPS27A, UBA52, UBB, UBC]
GO:0019377	glycolipid catabolic process	6.2e-07	1.6e-06	31.25	5	[GLA, GM2A, HEXB, NAGA, NEU2]
GO:1901990	regulation of mitotic cell cycle phase transition	6.8e-07	1.8e-06	5.28169	15	[DDB1, HSPA2, PSMA1, PSMA3, PSMA4, PSMA5, PSMA6, PSMA7, PSMB2, PSMB4, PSMB5, RPS27A, UBA52, UBB, UBC]
GO:0031396	regulation of protein ubiquitination	8.8e-07	2.3e-06	5.17241	15	[CLU, PARK7, PSMA1, PSMA3, PSMA4, PSMA5, PSMA6, PSMA7, PSMB2, PSMB4, PSMB5, RPS27A, UBA52, UBB, UBC]
GO:0060828	regulation of canonical Wnt signaling pathway	1e-06	2.8e-06	5.46875	14	[JUP, PSMA1, PSMA3, PSMA4, PSMA5, PSMA6, PSMA7, PSMB2, PSMB4, PSMB5, RPS27A, UBA52, UBB, UBC]
GO:0006664	glycolipid metabolic process	1.1e-06	2.9e-06	8.13008	10	[ARSA, CTSA, GLA, GLB1, GM2A, HEXA, HEXB, NAGA, NEU2, PSAP]
GO:0006022	aminoglycan metabolic process	1.1e-06	3e-06	6.45161	12	[B4GALT1, CD44, CHI3L1, CHI3L2, CTBS, FMOD, GLB1, GNS, HEXA, HEXB, IDS, SGSH]
GO:0006006	glucose metabolic process	1.2e-06	3.3e-06	5.38462	14	[ALDOA, ALDOC, APOD, GAA, GAPDH, GOT1, KRT17, MDH2, RPS27A, SERPINA12, TPI1, UBA52, UBB, UBC]
GO:0045229	external encapsulating structure organization	1.3e-06	3.4e-06	100	3	[HRNR, TGM1, TGM3]
GO:0043163	cell envelope organization	1.3e-06	3.4e-06	100	3	[HRNR, TGM1, TGM3]
GO:0044724	single-organism carbohydrate catabolic process	1.4e-06	3.6e-06	7.00637	11	[ALDOA, ALDOC, CTBS, GAA, GAPDH, GLB1, GM2A, HEXB, NEU2, NUDT5, TPI1]
GO:1903509	liposaccharide metabolic process	1.4e-06	3.6e-06	7.93651	10	[ARSA, CTSA, GLA, GLB1, GM2A, HEXA, HEXB, NAGA, NEU2, PSAP]
GO:0042339	keratan sulfate metabolic process	1.4e-06	3.7e-06	18.1818	6	[B4GALT1, FMOD, GLB1, GNS, HEXA, HEXB]
GO:0099503	secretory vesicle	1.5e-06	3.8e-06	4	19	[ALB, ALDOA, ARSA, CLU, CPA4, CPE, CRISP3, CTSH, CTSV, DMBT1, HEXA, HEXB, KLK7, LAMP1, LAMP2, LTF, SERPINA1, SOD1, TF]
GO:0090068	positive regulation of cell cycle process	1.6e-06	4e-06	5.28302	14	[IL1A, PSMA1, PSMA3, PSMA4, PSMA5, PSMA6, PSMA7, PSMB2, PSMB4, PSMB5, RPS27A, UBA52, UBB, UBC]
GO:0061436	establishment of skin barrier	1.6e-06	4e-06	26.3158	5	[FLG2, HRNR, KRT1, KRT16, REXO2]
GO:1901987	regulation of cell cycle phase transition	1.7e-06	4.2e-06	4.90196	15	[DDB1, HSPA2, PSMA1, PSMA3, PSMA4, PSMA5, PSMA6, PSMA7, PSMB2, PSMB4, PSMB5, RPS27A, UBA52, UBB, UBC]
GO:0008286	insulin receptor signaling pathway	1.7e-06	4.3e-06	4.61095	16	[NUCB2, PEBP1, PSMA1, PSMA3, PSMA4, PSMA5, PSMA6, PSMA7, PSMB2, PSMB4, PSMB5, RPS27A, SERPINA12, UBA52, UBB, UBC]
GO:0009313	oligosaccharide catabolic process	1.7e-06	4.3e-06	44.4444	4	[CTBS, GM2A, HEXB, NEU2]
GO:0005146	Amoebiasis	1.8e-06	4.4e-06	8.91089	9	[ARG1, CD14, SERPINB1, SERPINB13, SERPINB2, SERPINB3, SERPINB4, SERPINB6, VCL]
GO:0038095	Fc-epsilon receptor signaling pathway	1.9e-06	4.7e-06	4.57143	16	[IGHV3-23, IGKC, PEBP1, PSMA1, PSMA3, PSMA4, PSMA5, PSMA6, PSMA7, PSMB2, PSMB4, PSMB5, RPS27A, UBA52, UBB, UBC]
GO:1903320	regulation of protein modification by small protein conjugation or removal	2.1e-06	5.1e-06	4.82315	15	[CLU, PARK7, PSMA1, PSMA3, PSMA4, PSMA5, PSMA6, PSMA7, PSMB2, PSMB4, PSMB5, RPS27A, UBA52, UBB, UBC]
GO:0009896	positive regulation of catabolic process	2.3e-06	5.7e-06	4.26065	17	[CLU, CTSC, FURIN, PARK7, PSMA1, PSMA3, PSMA4, PSMA5, PSMA6, PSMA7, PSMB2, PSMB4, PSMB5, RPS27A, UBA52, UBB, UBC]
GO:0031647	regulation of protein stability	2.4e-06	5.7e-06	5.50847	13	[CLU, CTSA, CTSH, DSC3, DSG1, FLNA, GAPDH, GSN, IFI30, LAMP1, LAMP2, PARK7, TF]
GO:0072376	protein activation cascade	2.6e-06	6.3e-06	7.40741	10	[CD59, CLU, IGHA1, IGHG1, IGHG2, IGHV3-23, IGKC, KRT1, PRCP, PSMA7]
GO:0045787	positive regulation of cell cycle	2.7e-06	6.5e-06	4.44444	16	[HSPA2, IL1A, PSMA1, PSMA3, PSMA4, PSMA5, PSMA6, PSMA7, PSMB2, PSMB4, PSMB5, RPS27A, TGM1, UBA52, UBB, UBC]
GO:0033561	regulation of water loss via skin	2.7e-06	6.5e-06	23.8095	5	[FLG2, HRNR, KRT1, KRT16, REXO2]
GO:0006956	complement activation	2.9e-06	6.9e-06	8.41121	9	[CD59, CLU, IGHA1, IGHG1, IGHG2, IGHV3-23, IGKC, KRT1, PSMA7]
GO:0030198	extracellular matrix organization	3.4e-06	8e-06	4.14634	17	[ANXA2, B4GALT1, CAPN1, CD44, CTSB, CTSD, CTSV, DAG1, FMOD, FURIN, GSN, KLK7, LCP1, MELTF, NCSTN, PARK7, PRSS1]
GO:0043062	extracellular structure organization	3.5e-06	8.2e-06	4.13625	17	[ANXA2, B4GALT1, CAPN1, CD44, CTSB, CTSD, CTSV, DAG1, FMOD, FURIN, GSN, KLK7, LCP1, MELTF, NCSTN, PARK7, PRSS1]
GO:0046364	monosaccharide biosynthetic process	4e-06	9.2e-06	8.10811	9	[ALDOA, ALDOC, GAPDH, GOT1, KRT17, MDH2, SERPINA12, TALDO1, TPI1]
GO:0000715	nucleotide-excision repair, DNA damage recognition	4.5e-06	1e-05	21.7391	5	[DDB1, RPS27A, UBA52, UBB, UBC]
GO:0005925	focal adhesion	4.5e-06	1e-05	4.05728	17	[ACTB, ACTG1, B2M, CAPN1, CAT, CD44, CD59, DAG1, FLNA, FLNB, GSN, JUP, LCP1, NCSTN, REXO2, S100A7, VCL]
GO:0032869	cellular response to insulin stimulus	5e-06	1.1e-05	4.02844	17	[GOT1, NUCB2, PEBP1, PSMA1, PSMA3, PSMA4, PSMA5, PSMA6, PSMA7, PSMB2, PSMB4, PSMB5, RPS27A, SERPINA12, UBA52, UBB, UBC]
GO:0048011	neurotrophin TRK receptor signaling pathway	5.2e-06	1.1e-05	4.01891	17	[AP2B1, FURIN, NCSTN, PEBP1, PSMA1, PSMA3, PSMA4, PSMA5, PSMA6, PSMA7, PSMB2, PSMB4, PSMB5, RPS27A, UBA52, UBB, UBC]
GO:0007173	epidermal growth factor receptor signaling pathway	5.3e-06	1.1e-05	4.22164	16	[AP2B1, PEBP1, PIGR, PSMA1, PSMA3, PSMA4, PSMA5, PSMA6, PSMA7, PSMB2, PSMB4, PSMB5, RPS27A, UBA52, UBB, UBC]
GO:0000302	response to reactive oxygen species	4.9e-06	1.1e-05	5.15873	13	[APOD, ARG1, CAT, HEBP2, LCN2, PARK7, PRDX1, PRDX2, PSAP, S100A7, SOD1, SOD3, TXN]
GO:0042571	immunoglobulin complex, circulating	5.6e-06	1.2e-05	20.8333	5	[IGHA1, IGHG1, IGHG2, IGHV3-23, IGKC]
GO:0010565	regulation of cellular ketone metabolic process	5.4e-06	1.2e-05	5.55556	12	[NUCB2, PARK7, PSMA1, PSMA3, PSMA4, PSMA5, PSMA6, PSMA7, PSMB2, PSMB4, PSMB5, SERPINA12]
GO:0045930	negative regulation of mitotic cell cycle	5.4e-06	1.2e-05	5.11811	13	[PSMA1, PSMA3, PSMA4, PSMA5, PSMA6, PSMA7, PSMB2, PSMB4, PSMB5, RPS27A, UBA52, UBB, UBC]
GO:0019430	removal of superoxide radicals	5.6e-06	1.2e-05	20.8333	5	[PARK7, PRDX1, PRDX2, SOD1, SOD3]
GO:0005924	cell-substrate adherens junction	5.5e-06	1.2e-05	4	17	[ACTB, ACTG1, B2M, CAPN1, CAT, CD44, CD59, DAG1, FLNA, FLNB, GSN, JUP, LCP1, NCSTN, REXO2, S100A7, VCL]
GO:0051348	negative regulation of transferase activity	6.3e-06	1.3e-05	4.16667	16	[PARK7, PSMA1, PSMA3, PSMA4, PSMA5, PSMA6, PSMA7, PSMB2, PSMB4, PSMB5, REXO2, RPS27A, SERPINB3, UBA52, UBB, UBC]
GO:0043161	proteasome-mediated ubiquitin-dependent protein catabolic process	6.3e-06	1.3e-05	4.16667	16	[CLU, DDB1, PARK7, PSMA1, PSMA3, PSMA4, PSMA5, PSMA6, PSMA7, PSMB2, PSMB4, PSMB5, RPS27A, UBA52, UBB, UBC]
GO:0038127	ERBB signaling pathway	6.7e-06	1.4e-05	4.14508	16	[AP2B1, PEBP1, PIGR, PSMA1, PSMA3, PSMA4, PSMA5, PSMA6, PSMA7, PSMB2, PSMB4, PSMB5, RPS27A, UBA52, UBB, UBC]
GO:0000082	G1/S transition of mitotic cell cycle	7.9e-06	1.6e-05	4.94297	13	[PSMA1, PSMA3, PSMA4, PSMA5, PSMA6, PSMA7, PSMB2, PSMB4, PSMB5, RPS27A, UBA52, UBB, UBC]
GO:0019068	virion assembly	7.4e-06	1.6e-05	13.9535	6	[FURIN, KRT17, RPS27A, UBA52, UBB, UBC]
GO:0042742	defense response to bacterium	8.9e-06	1.8e-05	4.88722	13	[B2M, DCD, DMBT1, IGHA1, IGHG1, IGHG2, IGHV3-23, IGKC, KLK7, LTF, LYZ, RNASE7, S100A7]
GO:0000075	cell cycle checkpoint	8.5e-06	1.8e-05	4.90566	13	[PSMA1, PSMA3, PSMA4, PSMA5, PSMA6, PSMA7, PSMB2, PSMB4, PSMB5, RPS27A, UBA52, UBB, UBC]
GO:0044344	cellular response to fibroblast growth factor stimulus	9.5e-06	2e-05	4.26136	15	[CD44, PEBP1, PSMA1, PSMA3, PSMA4, PSMA5, PSMA6, PSMA7, PSMB2, PSMB4, PSMB5, RPS27A, UBA52, UBB, UBC]
GO:0019814	immunoglobulin complex	1e-05	2.2e-05	18.5185	5	[IGHA1, IGHG1, IGHG2, IGHV3-23, IGKC]
GO:0007050	cell cycle arrest	1e-05	2.2e-05	4.79705	13	[PSMA1, PSMA3, PSMA4, PSMA5, PSMA6, PSMA7, PSMB2, PSMB4, PSMB5, RPS27A, UBA52, UBB, UBC]
GO:0060070	canonical Wnt signaling pathway	1.1e-05	2.2e-05	4.47284	14	[JUP, PSMA1, PSMA3, PSMA4, PSMA5, PSMA6, PSMA7, PSMB2, PSMB4, PSMB5, RPS27A, UBA52, UBB, UBC]
GO:0071450	cellular response to oxygen radical	1e-05	2.2e-05	18.5185	5	[PARK7, PRDX1, PRDX2, SOD1, SOD3]
GO:0071451	cellular response to superoxide	1e-05	2.2e-05	18.5185	5	[PARK7, PRDX1, PRDX2, SOD1, SOD3]
GO:0044843	cell cycle G1/S phase transition	1.1e-05	2.3e-05	4.77941	13	[PSMA1, PSMA3, PSMA4, PSMA5, PSMA6, PSMA7, PSMB2, PSMB4, PSMB5, RPS27A, UBA52, UBB, UBC]
GO:0044273	sulfur compound catabolic process	1.1e-05	2.3e-05	13.0435	6	[FMOD, GLB1, GNS, HEXA, HEXB, IDS]
GO:0046466	membrane lipid catabolic process	1.2e-05	2.6e-05	17.8571	5	[GLA, GM2A, HEXB, NAGA, NEU2]
GO:0004563	beta-N-acetylhexosaminidase activity	1.3e-05	2.6e-05	60	3	[GM2A, HEXA, HEXB]
GO:0071774	response to fibroblast growth factor	1.3e-05	2.7e-05	4.13223	15	[CD44, PEBP1, PSMA1, PSMA3, PSMA4, PSMA5, PSMA6, PSMA7, PSMB2, PSMB4, PSMB5, RPS27A, UBA52, UBB, UBC]
GO:0006094	gluconeogenesis	1.3e-05	2.7e-05	8.16327	8	[ALDOA, ALDOC, GAPDH, GOT1, KRT17, MDH2, SERPINA12, TPI1]
GO:0000603	Glycosphingolipid biosynthesis	1.3e-05	2.7e-05	28.5714	4	[GLA, HEXA, HEXB, NAGA]
GO:0046479	glycosphingolipid catabolic process	1.3e-05	2.7e-05	28.5714	4	[GLA, GM2A, HEXB, NEU2]
GO:0002449	lymphocyte mediated immunity	1.4e-05	2.8e-05	4.67626	13	[B2M, CLU, CTSC, CTSH, IGHA1, IGHG1, IGHG2, IGHV3-23, IGKC, LAMP1, PRDX1, PSMA7, SERPINB4]
GO:0001533	cornified envelope	1.4e-05	2.8e-05	12.5	6	[C1orf68, CST6, CSTA, DSP, HRNR, TGM1]
GO:0010948	negative regulation of cell cycle process	1.5e-05	3e-05	4.64286	13	[PSMA1, PSMA3, PSMA4, PSMA5, PSMA6, PSMA7, PSMB2, PSMB4, PSMB5, RPS27A, UBA52, UBB, UBC]
GO:0008543	fibroblast growth factor receptor signaling pathway	1.6e-05	3.2e-05	4.32099	14	[PEBP1, PSMA1, PSMA3, PSMA4, PSMA5, PSMA6, PSMA7, PSMB2, PSMB4, PSMB5, RPS27A, UBA52, UBB, UBC]
GO:0019319	hexose biosynthetic process	1.6e-05	3.2e-05	7.92079	8	[ALDOA, ALDOC, GAPDH, GOT1, KRT17, MDH2, SERPINA12, TPI1]
GO:0000303	response to superoxide	1.8e-05	3.5e-05	16.6667	5	[PARK7, PRDX1, PRDX2, SOD1, SOD3]
GO:0006517	protein deglycosylation	1.8e-05	3.5e-05	26.6667	4	[AGA, MAN1A1, MAN2B2, PARK7]
GO:0000305	response to oxygen radical	2.1e-05	4.1e-05	16.129	5	[PARK7, PRDX1, PRDX2, SOD1, SOD3]
GO:0031069	hair follicle morphogenesis	2.1e-05	4.1e-05	16.129	5	[CTSV, KRT17, KRT25, KRT71, TGM3]
GO:0030111	regulation of Wnt signaling pathway	2.3e-05	4.5e-05	4.1791	14	[JUP, PSMA1, PSMA3, PSMA4, PSMA5, PSMA6, PSMA7, PSMB2, PSMB4, PSMB5, RPS27A, UBA52, UBB, UBC]
GO:0046514	ceramide catabolic process	2.3e-05	4.6e-05	25	4	[GLA, GM2A, HEXB, NEU2]
GO:0004252	serine-type endopeptidase activity	2.5e-05	4.8e-05	5.74713	10	[CTSC, CTSH, FURIN, KLK11, KLK7, KLK8, LTF, PRSS1, PRSS3, PRSS3P2]
GO:0019731	antibacterial humoral response	2.5e-05	4.8e-05	11.3208	6	[B2M, DMBT1, IGHA1, KLK7, LTF, RNASE7]
GO:0050821	protein stabilization	2.6e-05	5e-05	6.42857	9	[CLU, DSC3, DSG1, FLNA, GAPDH, IFI30, LAMP1, LAMP2, PARK7]
GO:0007219	Notch signaling pathway	2.9e-05	5.4e-05	5.11628	11	[B4GALT1, DNER, FURIN, GOT1, KRT19, LFNG, NCSTN, RPS27A, UBA52, UBB, UBC]
GO:0001948	glycoprotein binding	2.8e-05	5.4e-05	7.33945	8	[AZGP1, B2M, CTSB, DAG1, FLNA, PIP, SERPINA1, VCL]
GO:0008484	sulfuric ester hydrolase activity	3.1e-05	5.8e-05	23.5294	4	[ARSA, GNS, IDS, SGSH]
GO:0048730	epidermis morphogenesis	3.4e-05	6.3e-05	14.7059	5	[CTSV, KRT17, KRT25, KRT71, TGM3]
GO:0010939	regulation of necrotic cell death	3.9e-05	7.3e-05	14.2857	5	[HEBP2, RPS27A, UBA52, UBB, UBC]
GO:0006689	ganglioside catabolic process	4.5e-05	8.3e-05	42.8571	3	[GM2A, HEXB, NEU2]
GO:0051920	peroxiredoxin activity	4.5e-05	8.3e-05	42.8571	3	[PARK7, PRDX1, PRDX2]
GO:0011583	Chitinase II	4.5e-05	8.3e-05	42.8571	3	[CHI3L1, CHI3L2, CTBS]
GO:0004568	chitinase activity	4.5e-05	8.3e-05	42.8571	3	[CHI3L1, CHI3L2, CTBS]
GO:0006030	chitin metabolic process	4.5e-05	8.3e-05	42.8571	3	[CHI3L1, CHI3L2, CTBS]
GO:0006032	chitin catabolic process	4.5e-05	8.3e-05	42.8571	3	[CHI3L1, CHI3L2, CTBS]
GO:0006910	phagocytosis, recognition	4.5e-05	8.4e-05	13.8889	5	[IGHA1, IGHG1, IGHG2, IGHV3-23, IGKC]
GO:0006958	complement activation, classical pathway	4.7e-05	8.7e-05	8.13953	7	[CLU, IGHA1, IGHG1, IGHG2, IGHV3-23, IGKC, PSMA7]
GO:0098869	cellular oxidant detoxification	4.7e-05	8.7e-05	8.13953	7	[ALB, CAT, PARK7, PRDX1, PRDX2, SOD1, SOD3]
GO:0019730	antimicrobial humoral response	4.7e-05	8.7e-05	10.1695	6	[B2M, DMBT1, IGHA1, KLK7, LTF, RNASE7]
GO:0006665	sphingolipid metabolic process	5e-05	9.2e-05	5.92105	9	[ARSA, CTSA, GLA, GLB1, GM2A, HEXA, HEXB, NEU2, PSAP]
GO:0004197	cysteine-type endopeptidase activity	5.1e-05	9.2e-05	8.04598	7	[BLMH, CAPN1, CASP14, CTSB, CTSC, CTSH, CTSV]
GO:0006911	phagocytosis, engulfment	5.2e-05	9.4e-05	10	6	[GSN, IGHA1, IGHG1, IGHG2, IGHV3-23, IGKC]
GO:0019362	pyridine nucleotide metabolic process	5.3e-05	9.6e-05	5.88235	9	[ALDOA, ALDOC, GAPDH, IDH1, MDH2, ME1, RPIA, TALDO1, TPI1]
GO:0046496	nicotinamide nucleotide metabolic process	5.3e-05	9.6e-05	5.88235	9	[ALDOA, ALDOC, GAPDH, IDH1, MDH2, ME1, RPIA, TALDO1, TPI1]
GO:0034614	cellular response to reactive oxygen species	5.3e-05	9.6e-05	5.88235	9	[ARG1, LCN2, PARK7, PRDX1, PRDX2, PSAP, SOD1, SOD3, TXN]
GO:1990748	cellular detoxification	5.9e-05	0.0001	7.86517	7	[ALB, CAT, PARK7, PRDX1, PRDX2, SOD1, SOD3]
GO:0030168	platelet activation	6.4e-05	0.00011	4.33213	12	[ACTB, ACTG1, ALB, ALDOA, CLU, FLNA, LAMP2, PSAP, SERPINA1, SOD1, TF, VCL]
GO:0030666	endocytic vesicle membrane	6.8e-05	0.00012	5.6962	9	[AP2B1, B2M, DMBT1, LAMP1, LAMP2, RPS27A, UBA52, UBB, UBC]
GO:0015925	galactosidase activity	7.1e-05	0.00012	37.5	3	[GLA, GLB1, NAGA]
GO:0098754	detoxification	7.3e-05	0.00012	7.6087	7	[ALB, CAT, PARK7, PRDX1, PRDX2, SOD1, SOD3]
GO:0086083	cell adhesive protein binding involved in bundle of His cell-Purkinje myocyte communication	7.1e-05	0.00012	37.5	3	[DSC3, DSP, JUP]
GO:0086073	bundle of His cell-Purkinje myocyte adhesion involved in cell communication	7.1e-05	0.00012	37.5	3	[DSC3, DSP, JUP]
GO:0008061	chitin binding	7.1e-05	0.00012	37.5	3	[CHI3L1, CHI3L2, CTBS]
GO:0045471	response to ethanol	7.9e-05	0.00013	5.59006	9	[ALAD, ARSA, CAT, CD14, CTSB, GGH, GSN, NEU2, SOD1]
GO:0072524	pyridine-containing compound metabolic process	8.2e-05	0.00014	5.55556	9	[ALDOA, ALDOC, GAPDH, IDH1, MDH2, ME1, RPIA, TALDO1, TPI1]
GO:0006643	membrane lipid metabolic process	8.4e-05	0.00014	4.97512	10	[ARSA, CTSA, GLA, GLB1, GM2A, HEXA, HEXB, NAGA, NEU2, PSAP]
GO:0002526	acute inflammatory response	9.1e-05	0.00015	5.4878	9	[B4GALT1, CD59, IL1A, ORM1, ORM2, PRCP, PSMA7, SERPINA1, SERPINA3]
GO:0042769	DNA damage response, detection of DNA damage	9.6e-05	0.00016	11.9048	5	[DDB1, RPS27A, UBA52, UBB, UBC]
GO:0042180	cellular ketone metabolic process	9.9e-05	0.00017	4.13793	12	[NUCB2, PARK7, PSMA1, PSMA3, PSMA4, PSMA5, PSMA6, PSMA7, PSMB2, PSMB4, PSMB5, SERPINA12]
GO:0006733	oxidoreduction coenzyme metabolic process	9.9e-05	0.00017	5.42169	9	[ALDOA, ALDOC, GAPDH, IDH1, MDH2, ME1, RPIA, TALDO1, TPI1]
GO:0042276	error-prone translesion synthesis	0.0001	0.00018	17.3913	4	[RPS27A, UBA52, UBB, UBC]
GO:0070987	error-free translesion synthesis	0.0001	0.00018	17.3913	4	[RPS27A, UBA52, UBB, UBC]
GO:0042059	negative regulation of epidermal growth factor receptor signaling pathway	0.0001	0.00018	11.6279	5	[AP2B1, RPS27A, UBA52, UBB, UBC]
GO:0097433	dense body	0.0001	0.00018	33.3333	3	[ACTB, ACTG1, TF]
GO:0086042	cardiac muscle cell-cardiac muscle cell adhesion	0.0001	0.00018	33.3333	3	[DSC3, DSP, JUP]
GO:1901072	glucosamine-containing compound catabolic process	0.0001	0.00018	33.3333	3	[CHI3L1, CHI3L2, CTBS]
GO:0043616	keratinocyte proliferation	0.0001	0.00018	11.6279	5	[CTSV, KLK8, KRT2, REXO2, TGM1]
GO:1901185	negative regulation of ERBB signaling pathway	0.00012	0.0002	11.3636	5	[AP2B1, RPS27A, UBA52, UBB, UBC]
GO:1903510	mucopolysaccharide metabolic process	0.00012	0.00021	5.97015	8	[B4GALT1, CD44, FMOD, GLB1, GNS, HEXA, HEXB, IDS]
GO:0010324	membrane invagination	0.00013	0.00022	8.4507	6	[GSN, IGHA1, IGHG1, IGHG2, IGHV3-23, IGKC]
GO:0002455	humoral immune response mediated by circulating immunoglobulin	0.00013	0.00022	6.93069	7	[CLU, IGHA1, IGHG1, IGHG2, IGHV3-23, IGKC, PSMA7]
GO:0033683	nucleotide-excision repair, DNA incision	0.00013	0.00022	11.1111	5	[DDB1, RPS27A, UBA52, UBB, UBC]
GO:0006739	NADP metabolic process	0.00013	0.00022	11.1111	5	[IDH1, ME1, RPIA, TALDO1, TPI1]
GO:0051092	positive regulation of NF-kappaB transcription factor activity	0.00014	0.00024	5.83942	8	[CAT, CLU, LTF, PSMA6, RPS27A, UBA52, UBB, UBC]
GO:0004177	aminopeptidase activity	0.00015	0.00024	10.8696	5	[BLMH, CTSH, CTSV, DPP7, PRCP]
GO:0030149	sphingolipid catabolic process	0.00015	0.00025	16	4	[GLA, GM2A, HEXB, NEU2]
GO:0010992	ubiquitin homeostasis	0.00015	0.00025	30	3	[RPS27A, UBB, UBC]
GO:0030203	glycosaminoglycan metabolic process	0.00015	0.00025	5.11364	9	[B4GALT1, CD44, FMOD, GLB1, GNS, HEXA, HEXB, IDS, SGSH]
GO:1902882	regulation of response to oxidative stress	0.00018	0.00029	8	6	[CLU, HEBP2, PARK7, PSAP, SOD1, TXN]
GO:0046365	monosaccharide catabolic process	0.00019	0.00032	7.89474	6	[ALDOA, ALDOC, GAPDH, GLB1, NUDT5, TPI1]
GO:0086080	protein binding involved in heterotypic cell-cell adhesion	0.0002	0.00033	27.2727	3	[DSC3, DSP, JUP]
GO:0016755	transferase activity, transferring amino-acyl groups	0.00021	0.00033	14.8148	4	[GGCT, QPCT, TGM1, TGM3]
GO:0048770	pigment granule	0.00021	0.00034	6.42202	7	[ANXA2, CTSB, CTSD, GGH, LAMP1, NCSTN, PRDX1]
GO:0042470	melanosome	0.00021	0.00034	6.42202	7	[ANXA2, CTSB, CTSD, GGH, LAMP1, NCSTN, PRDX1]
GO:0030139	endocytic vesicle	0.00022	0.00035	4.07407	11	[AP2B1, B2M, DMBT1, LAMP1, LAMP2, LTF, RPS27A, TF, UBA52, UBB, UBC]
GO:0051651	maintenance of location in cell	0.00022	0.00035	6.36364	7	[ALB, DAG1, FLNA, FLNB, GAA, GSN, JUP]
GO:0009636	response to toxic substance	0.00025	0.00041	4	11	[ALAD, ALB, ARG1, BLMH, CAT, LCN2, PARK7, PRDX1, PRDX2, SOD1, SOD3]
GO:0006734	NADH metabolic process	0.00027	0.00042	9.61539	5	[ALDOA, ALDOC, GAPDH, MDH2, TPI1]
GO:0042743	hydrogen peroxide metabolic process	0.00027	0.00042	9.61539	5	[CAT, PARK7, PRDX1, PRDX2, SOD1]
GO:0000030	Pentose phosphate pathway	0.00027	0.00043	13.7931	4	[ALDOA, ALDOC, RPIA, TALDO1]
GO:0060056	mammary gland involution	0.00027	0.00043	25	3	[ARG1, B4GALT1, CAPN1]
GO:0042303	molting cycle	0.00027	0.00043	6.14035	7	[CTSV, KRT14, KRT16, KRT17, KRT25, KRT71, TGM3]
GO:0042633	hair cycle	0.00027	0.00043	6.14035	7	[CTSV, KRT14, KRT16, KRT17, KRT25, KRT71, TGM3]
GO:0098911	regulation of ventricular cardiac muscle cell action potential	0.00027	0.00043	25	3	[DSC3, DSP, JUP]
GO:0000052	Galactose metabolism	0.00031	0.00049	13.3333	4	[B4GALT1, GAA, GLA, GLB1]
GO:0070265	necrotic cell death	0.00032	0.0005	9.25926	5	[HEBP2, RPS27A, UBA52, UBB, UBC]
GO:0035872	nucleotide-binding domain, leucine rich repeat containing receptor signaling pathway	0.00032	0.0005	9.25926	5	[RPS27A, TXN, UBA52, UBB, UBC]
GO:1903209	positive regulation of oxidative stress-induced cell death	0.00035	0.00054	23.0769	3	[CLU, PARK7, SOD1]
GO:0009635	response to herbicide	0.00035	0.00054	23.0769	3	[ALAD, ARG1, LCN2]
GO:0098632	protein binding involved in cell-cell adhesion	0.00035	0.00054	23.0769	3	[DSC3, DSP, JUP]
GO:0007016	cytoskeletal anchoring at plasma membrane	0.00035	0.00054	23.0769	3	[DAG1, FLNB, JUP]
GO:0086069	bundle of His cell to Purkinje myocyte communication	0.00035	0.00054	23.0769	3	[DSC3, DSP, JUP]
GO:0051091	positive regulation of sequence-specific DNA binding transcription factor activity	0.00036	0.00057	4.14938	10	[CAT, CLU, JUP, LTF, PARK7, PSMA6, RPS27A, UBA52, UBB, UBC]
GO:1903201	regulation of oxidative stress-induced cell death	0.00038	0.00059	8.92857	5	[CLU, PARK7, PSAP, SOD1, TXN]
GO:0005132	Salmonella infection	0.00038	0.00059	6.97674	6	[ACTB, ACTG1, CD14, FLNA, FLNB, IL1A]
GO:2001235	positive regulation of apoptotic signaling pathway	0.0004	0.00061	4.5	9	[CD14, CLU, CTSC, CTSH, GSN, PARK7, REXO2, SOD1, UBB]
GO:0006297	nucleotide-excision repair, DNA gap filling	0.00041	0.00062	12.5	4	[RPS27A, UBA52, UBB, UBC]
GO:0034637	cellular carbohydrate biosynthetic process	0.00041	0.00062	6.89655	6	[B4GALT1, GOT1, RPS27A, UBA52, UBB, UBC]
GO:0019985	translesion synthesis	0.00041	0.00063	8.77193	5	[DDB1, RPS27A, UBA52, UBB, UBC]
GO:0018149	peptide cross-linking	0.00041	0.00063	8.77193	5	[C1orf68, CSTA, DSP, TGM1, TGM3]
GO:0051597	response to methylmercury	0.00044	0.00067	21.4286	3	[ALAD, ARG1, ARSA]
GO:0005916	fascia adherens	0.00044	0.00067	21.4286	3	[DSP, JUP, VCL]
GO:0046348	amino sugar catabolic process	0.00044	0.00067	21.4286	3	[CHI3L1, CHI3L2, CTBS]
GO:0046688	response to copper ion	0.00046	0.00069	12.1212	4	[IL1A, PARK7, SOD1, SOD3]
GO:0001909	leukocyte mediated cytotoxicity	0.00049	0.00074	6.66667	6	[B2M, CTSC, CTSH, LAMP1, PRDX1, SERPINB4]
GO:0006801	superoxide metabolic process	0.00052	0.00079	8.33333	5	[PARK7, PRDX1, PRDX2, SOD1, SOD3]
GO:0005507	copper ion binding	0.00052	0.00079	8.33333	5	[ALB, IL1A, PARK7, SOD1, SOD3]
GO:0099587	inorganic ion import into cell	0.00055	0.00082	20	3	[B2M, CLU, TF]
GO:0098659	inorganic cation import into cell	0.00055	0.00082	20	3	[B2M, CLU, TF]
GO:0000604	Glycosphingolipid biosynthesis	0.00055	0.00082	20	3	[GLB1, HEXA, HEXB]
GO:0030207	chondroitin sulfate catabolic process	0.00055	0.00082	20	3	[HEXA, HEXB, IDS]
GO:0015923	mannosidase activity	0.00055	0.00082	20	3	[MAN1A1, MAN2B2, MANBA]
GO:0004869	cysteine-type endopeptidase inhibitor activity	0.00057	0.00084	8.19672	5	[CST6, CSTA, LCN1, SERPINB13, SERPINB3]
GO:0060205	cytoplasmic membrane-bounded vesicle lumen	0.00058	0.00087	6.45161	6	[ALB, ALDOA, CLU, LTF, SERPINA1, TF]
GO:0006081	cellular aldehyde metabolic process	0.00058	0.00087	6.45161	6	[ALDH7A1, IDH1, PARK7, RPIA, TALDO1, TPI1]
GO:0016830	carbon-carbon lyase activity	0.00061	0.0009	8.06452	5	[ALDOA, ALDOC, FAHD1, GOT1, ME1]
GO:1902583	multi-organism intracellular transport	0.00065	0.00095	11.1111	4	[RPS27A, UBA52, UBB, UBC]
GO:0075733	intracellular transport of virus	0.00065	0.00095	11.1111	4	[RPS27A, UBA52, UBB, UBC]
GO:0070423	nucleotide-binding oligomerization domain containing signaling pathway	0.00065	0.00095	11.1111	4	[RPS27A, UBA52, UBB, UBC]
GO:0031983	vesicle lumen	0.00065	0.00096	6.31579	6	[ALB, ALDOA, CLU, LTF, SERPINA1, TF]
GO:0006107	oxaloacetate metabolic process	0.00067	0.00098	18.75	3	[GOT1, KRT17, MDH2]
GO:1902884	positive regulation of response to oxidative stress	0.00067	0.00098	18.75	3	[CLU, PARK7, SOD1]
GO:1900409	positive regulation of cellular response to oxidative stress	0.00067	0.00098	18.75	3	[CLU, PARK7, SOD1]
GO:0050891	multicellular organismal water homeostasis	0.00071	0.001	7.8125	5	[FLG2, HRNR, KRT1, KRT16, REXO2]
GO:0070266	necroptotic process	0.0008	0.0011	10.5263	4	[RPS27A, UBA52, UBB, UBC]
GO:0061418	regulation of transcription from RNA polymerase II promoter in response to hypoxia	0.0008	0.0011	10.5263	4	[RPS27A, UBA52, UBB, UBC]
GO:0061620	glycolytic process through glucose-6-phosphate	0.0008	0.0011	10.5263	4	[ALDOA, ALDOC, GAPDH, TPI1]
GO:0061621	canonical glycolysis	0.0008	0.0011	10.5263	4	[ALDOA, ALDOC, GAPDH, TPI1]
GO:0019320	hexose catabolic process	0.00076	0.0011	7.69231	5	[ALDOA, ALDOC, GAPDH, GLB1, TPI1]
GO:0061718	glucose catabolic process to pyruvate	0.0008	0.0011	10.5263	4	[ALDOA, ALDOC, GAPDH, TPI1]
GO:0006735	NADH regeneration	0.0008	0.0011	10.5263	4	[ALDOA, ALDOC, GAPDH, TPI1]
GO:0061615	glycolytic process through fructose-6-phosphate	0.0008	0.0011	10.5263	4	[ALDOA, ALDOC, GAPDH, TPI1]
GO:0005913	cell-cell adherens junction	0.00076	0.0011	7.69231	5	[DAG1, DSC3, DSP, JUP, VCL]
GO:0006953	acute-phase response	0.00076	0.0011	7.69231	5	[IL1A, ORM1, ORM2, SERPINA1, SERPINA3]
GO:0046794	transport of virus	0.00088	0.0012	10.2564	4	[RPS27A, UBA52, UBB, UBC]
GO:0000010	Glycolysis / Gluconeogenesis	0.00087	0.0012	7.46269	5	[ALDH7A1, ALDOA, ALDOC, GAPDH, TPI1]
GO:0044766	multi-organism transport	0.00097	0.0013	10	4	[RPS27A, UBA52, UBB, UBC]
GO:0006301	postreplication repair	0.00094	0.0013	7.35294	5	[DDB1, RPS27A, UBA52, UBB, UBC]
GO:0033197	response to vitamin E	0.00096	0.0013	16.6667	3	[ALAD, ARG1, CAT]
GO:0043123	positive regulation of I-kappaB kinase/NF-kappaB signaling	0.00097	0.0013	4.3956	8	[CANT1, FLNA, IL1A, LTF, RPS27A, UBA52, UBB, UBC]
GO:0030214	hyaluronan catabolic process	0.00096	0.0013	16.6667	3	[CD44, HEXA, HEXB]
GO:0070911	global genome nucleotide-excision repair	0.001	0.0015	7.14286	5	[DDB1, RPS27A, UBA52, UBB, UBC]
GO:1900407	regulation of cellular response to oxidative stress	0.001	0.0015	7.14286	5	[CLU, PARK7, PSAP, SOD1, TXN]
GO:0046689	response to mercury ion	0.0011	0.0015	15.7895	3	[ALAD, ALB, PARK7]
GO:0046716	muscle cell cellular homeostasis	0.0011	0.0015	15.7895	3	[ALDOA, GAA, SOD1]
GO:0005793	endoplasmic reticulum-Golgi intermediate compartment	0.0011	0.0015	5.71429	6	[CD59, CTSC, MAN1A1, NUCB1, NUCB2, SERPINA1]
GO:0098631	protein binding involved in cell adhesion	0.0011	0.0015	15.7895	3	[DSC3, DSP, JUP]
GO:0034774	secretory granule lumen	0.0012	0.0017	6.94444	5	[ALB, ALDOA, CLU, SERPINA1, TF]
GO:0050909	sensory perception of taste	0.0012	0.0017	6.94444	5	[AZGP1, CA6, LCN1, PIGR, PIP]
GO:0016684	oxidoreductase activity, acting on peroxide as acceptor	0.0012	0.0017	9.30233	4	[CAT, PARK7, PRDX1, PRDX2]
GO:0030104	water homeostasis	0.0012	0.0017	6.94444	5	[FLG2, HRNR, KRT1, KRT16, REXO2]
GO:0050853	B cell receptor signaling pathway	0.0012	0.0018	6.84932	5	[IGHA1, IGHG1, IGHG2, IGHV3-23, IGKC]
GO:0036473	cell death in response to oxidative stress	0.0012	0.0018	6.84932	5	[CLU, PARK7, PSAP, SOD1, TXN]
GO:0010954	positive regulation of protein processing	0.0013	0.0018	15	3	[GSN, MELTF, PSMA7]
GO:0098901	regulation of cardiac muscle cell action potential	0.0013	0.0018	15	3	[DSC3, DSP, JUP]
GO:0042599	lamellar body	0.0013	0.0018	15	3	[CTSH, KLK7, LAMP1]
GO:0097300	programmed necrotic cell death	0.0014	0.0019	9.09091	4	[RPS27A, UBA52, UBB, UBC]
GO:0019674	NAD metabolic process	0.0013	0.0019	6.75676	5	[ALDOA, ALDOC, GAPDH, MDH2, TPI1]
GO:0001580	detection of chemical stimulus involved in sensory perception of bitter taste	0.0014	0.0019	9.09091	4	[AZGP1, CA6, PIGR, PIP]
GO:1901031	regulation of response to reactive oxygen species	0.0014	0.0019	9.09091	4	[HEBP2, PARK7, PSAP, TXN]
GO:0005412	Arrhythmogenic right ventricular cardiomyopathy (ARVC)	0.0013	0.0019	6.75676	5	[ACTB, ACTG1, DAG1, DSP, JUP]
GO:0046658	anchored component of plasma membrane	0.0015	0.002	8.88889	4	[CD14, CD59, LYPD3, MELTF]
GO:0042542	response to hydrogen peroxide	0.0014	0.002	4.63576	7	[ARG1, CAT, LCN2, PARK7, PSAP, SOD1, TXN]
GO:1903319	positive regulation of protein maturation	0.0015	0.002	14.2857	3	[GSN, MELTF, PSMA7]
GO:0043034	costamere	0.0015	0.002	14.2857	3	[DAG1, KRT19, VCL]
GO:0006007	glucose catabolic process	0.0016	0.0022	8.69565	4	[ALDOA, ALDOC, GAPDH, TPI1]
GO:0044242	cellular lipid catabolic process	0.0017	0.0023	4.0201	8	[GLA, GM2A, HEXB, HSD17B4, IDH1, LCP1, NAGA, NEU2]
GO:0006098	pentose-phosphate shunt	0.0017	0.0023	13.6364	3	[RPIA, TALDO1, TPI1]
GO:0032480	negative regulation of type I interferon production	0.0017	0.0024	8.51064	4	[RPS27A, UBA52, UBB, UBC]
GO:0000600	Sphingolipid metabolism	0.0017	0.0024	8.51064	4	[ARSA, GLA, GLB1, NEU2]
GO:0016064	immunoglobulin mediated immune response	0.0019	0.0025	4.43038	7	[CLU, IGHA1, IGHG1, IGHG2, IGHV3-23, IGKC, PSMA7]
GO:0038123	toll-like receptor TLR1:TLR2 signaling pathway	0.0019	0.0026	6.25	5	[CD14, RPS27A, UBA52, UBB, UBC]
GO:0038124	toll-like receptor TLR6:TLR2 signaling pathway	0.0019	0.0026	6.25	5	[CD14, RPS27A, UBA52, UBB, UBC]
GO:0097066	response to thyroid hormone	0.002	0.0026	13.0435	3	[ANXA2, CTSB, CTSH]
GO:0043621	protein self-association	0.0019	0.0026	8.33333	4	[AGA, CTSB, CTSC, MDH2]
GO:0036297	interstrand cross-link repair	0.002	0.0027	8.16327	4	[RPS27A, UBA52, UBB, UBC]
GO:0006283	transcription-coupled nucleotide-excision repair	0.002	0.0027	6.17284	5	[DDB1, RPS27A, UBA52, UBB, UBC]
GO:0042058	regulation of epidermal growth factor receptor signaling pathway	0.002	0.0027	6.17284	5	[AP2B1, RPS27A, UBA52, UBB, UBC]
GO:0050913	sensory perception of bitter taste	0.002	0.0027	8.16327	4	[AZGP1, CA6, PIGR, PIP]
GO:0042552	myelination	0.0021	0.0027	5.04202	6	[ATRN, CLU, DAG1, HEXB, KLK8, SOD1]
GO:0034113	heterotypic cell-cell adhesion	0.002	0.0027	8.16327	4	[CD44, DSC3, DSP, JUP]
GO:0008037	cell recognition	0.0021	0.0028	4.34783	7	[ARSA, B4GALT1, IGHA1, IGHG1, IGHG2, IGHV3-23, IGKC]
GO:0019724	B cell mediated immunity	0.0022	0.0029	4.32099	7	[CLU, IGHA1, IGHG1, IGHG2, IGHV3-23, IGKC, PSMA7]
GO:0004146	Peroxisome	0.0022	0.0029	6.0241	5	[CAT, HSD17B4, IDH1, PRDX1, SOD1]
GO:1903206	negative regulation of hydrogen peroxide-induced cell death	0.0022	0.0029	12.5	3	[PARK7, PSAP, TXN]
GO:0098657	import into cell	0.0022	0.0029	8	4	[B2M, CLU, PARK7, TF]
GO:0032801	receptor catabolic process	0.0022	0.0029	12.5	3	[ANXA2, CAPN1, FURIN]
GO:0002433	immune response-regulating cell surface receptor signaling pathway involved in phagocytosis	0.0023	0.0031	4.91803	6	[ACTB, ACTG1, IGHG1, IGHG2, IGHV3-23, IGKC]
GO:0038096	Fc-gamma receptor signaling pathway involved in phagocytosis	0.0023	0.0031	4.91803	6	[ACTB, ACTG1, IGHG1, IGHG2, IGHV3-23, IGKC]
GO:1901184	regulation of ERBB signaling pathway	0.0024	0.0031	5.95238	5	[AP2B1, RPS27A, UBA52, UBB, UBC]
GO:0050912	detection of chemical stimulus involved in sensory perception of taste	0.0024	0.0031	7.84314	4	[AZGP1, CA6, PIGR, PIP]
GO:0097110	scaffold protein binding	0.0024	0.0031	7.84314	4	[DSP, KRT18, KRT5, PARK7]
GO:0001530	lipopolysaccharide binding	0.0025	0.0032	12	3	[CD14, PSMB4, RNASE7]
GO:0035666	TRIF-dependent toll-like receptor signaling pathway	0.0025	0.0032	5.88235	5	[CD14, RPS27A, UBA52, UBB, UBC]
GO:0002224	toll-like receptor signaling pathway	0.0025	0.0032	4.21687	7	[CD14, CTSB, LTF, RPS27A, UBA52, UBB, UBC]
GO:0019682	glyceraldehyde-3-phosphate metabolic process	0.0025	0.0032	12	3	[RPIA, TALDO1, TPI1]
GO:0007272	ensheathment of neurons	0.0024	0.0032	4.87805	6	[ATRN, CLU, DAG1, HEXB, KLK8, SOD1]
GO:0008366	axon ensheathment	0.0024	0.0032	4.87805	6	[ATRN, CLU, DAG1, HEXB, KLK8, SOD1]
GO:0086005	ventricular cardiac muscle cell action potential	0.0025	0.0032	12	3	[DSC3, DSP, JUP]
GO:0031093	platelet alpha granule lumen	0.0026	0.0033	7.69231	4	[ALB, ALDOA, CLU, SERPINA1]
GO:0038094	Fc-gamma receptor signaling pathway	0.0028	0.0035	4.7619	6	[ACTB, ACTG1, IGHG1, IGHG2, IGHV3-23, IGKC]
GO:0034142	toll-like receptor 4 signaling pathway	0.0028	0.0035	4.7619	6	[CD14, LTF, RPS27A, UBA52, UBB, UBC]
GO:0006901	vesicle coating	0.0028	0.0035	5.74713	5	[AP2B1, CD59, COPB2, CTSC, SERPINA1]
GO:0045335	phagocytic vesicle	0.0028	0.0035	5.74713	5	[B2M, DMBT1, LAMP1, LAMP2, LTF]
GO:0005977	glycogen metabolic process	0.0029	0.0037	5.68182	5	[GAA, RPS27A, UBA52, UBB, UBC]
GO:0010803	regulation of tumor necrosis factor-mediated signaling pathway	0.0029	0.0037	7.40741	4	[RPS27A, UBA52, UBB, UBC]
GO:0002756	MyD88-independent toll-like receptor signaling pathway	0.0029	0.0037	5.68182	5	[CD14, RPS27A, UBA52, UBB, UBC]
GO:0034134	toll-like receptor 2 signaling pathway	0.0029	0.0037	5.68182	5	[CD14, RPS27A, UBA52, UBB, UBC]
GO:0002431	Fc receptor mediated stimulatory signaling pathway	0.003	0.0038	4.6875	6	[ACTB, ACTG1, IGHG1, IGHG2, IGHV3-23, IGKC]
GO:0032481	positive regulation of type I interferon production	0.0031	0.0038	5.61798	5	[CD14, RPS27A, UBA52, UBB, UBC]
GO:0044042	glucan metabolic process	0.0031	0.0038	5.61798	5	[GAA, RPS27A, UBA52, UBB, UBC]
GO:0006073	cellular glucan metabolic process	0.0031	0.0038	5.61798	5	[GAA, RPS27A, UBA52, UBB, UBC]
	cytoplasmic pattern recognition receptor signaling pathway	0.0032	0.0039	7.27273	4	[RPS27A, UBA52, UBB, UBC]
GO:0001573	ganglioside metabolic process	0.0032	0.0039	11.1111	3	[GM2A, HEXB, NEU2]
GO:0050661	NADP binding	0.0032	0.0039	7.27273	4	[CAT, GAPDH, IDH1, ME1]
GO:0042383	sarcolemma	0.0031	0.0039	4.65116	6	[ANXA2, CD59, CTSB, DAG1, KRT19, LAMP1]
GO:1903205	regulation of hydrogen peroxide-induced cell death	0.0032	0.0039	11.1111	3	[PARK7, PSAP, TXN]
GO:0005130	Pathogenic Escherichia coli infection	0.0032	0.0039	7.27273	4	[ACTB, ACTG1, CD14, KRT18]
GO:0042744	hydrogen peroxide catabolic process	0.0032	0.0039	11.1111	3	[CAT, PRDX1, PRDX2]
GO:0031904	endosome lumen	0.0032	0.0039	11.1111	3	[B2M, CTSB, CTSH]
GO:0016667	oxidoreductase activity, acting on a sulfur group of donors	0.0032	0.0039	7.27273	4	[GLRX, IFI30, QSOX1, TXN]
GO:0006900	membrane budding	0.0032	0.004	4.61538	6	[ANXA2, AP2B1, CD59, COPB2, CTSC, SERPINA1]
GO:0034332	adherens junction organization	0.0032	0.004	4.61538	6	[ACTB, ACTG1, APOD, DSP, JUP, VCL]
GO:0033619	membrane protein proteolysis	0.0034	0.0041	7.14286	4	[CTSH, DAG1, FURIN, NCSTN]
GO:0002755	MyD88-dependent toll-like receptor signaling pathway	0.0034	0.0042	5.49451	5	[CD14, RPS27A, UBA52, UBB, UBC]
GO:0008234	cysteine-type peptidase activity	0.0034	0.0042	4	7	[BLMH, CAPN1, CASP14, CTSB, CTSC, CTSH, CTSV]
GO:0005164	Influenza A	0.0034	0.0042	4	7	[ACTB, ACTG1, FURIN, HSPA2, IL1A, PRSS1, PRSS3]
GO:1901032	negative regulation of response to reactive oxygen species	0.0035	0.0043	10.7143	3	[PARK7, PSAP, TXN]
GO:0086091	regulation of heart rate by cardiac conduction	0.0035	0.0043	10.7143	3	[DSC3, DSP, JUP]
GO:0086004	regulation of cardiac muscle cell contraction	0.0035	0.0043	10.7143	3	[DSC3, DSP, JUP]
GO:1901071	glucosamine-containing compound metabolic process	0.0035	0.0043	10.7143	3	[CHI3L1, CHI3L2, CTBS]
GO:0009250	glucan biosynthetic process	0.0036	0.0044	7.01754	4	[RPS27A, UBA52, UBB, UBC]
GO:0005978	glycogen biosynthetic process	0.0036	0.0044	7.01754	4	[RPS27A, UBA52, UBB, UBC]
GO:0042398	cellular modified amino acid biosynthetic process	0.0036	0.0044	7.01754	4	[ALDH7A1, GGCT, GSS, PARK7]
GO:0030670	phagocytic vesicle membrane	0.0036	0.0044	7.01754	4	[B2M, DMBT1, LAMP1, LAMP2]
GO:0070301	cellular response to hydrogen peroxide	0.0037	0.0045	5.37634	5	[ARG1, LCN2, PARK7, PSAP, TXN]
GO:0022404	molting cycle process	0.0037	0.0045	5.37634	5	[CTSV, KRT17, KRT25, KRT71, TGM3]
GO:0022405	hair cycle process	0.0037	0.0045	5.37634	5	[CTSV, KRT17, KRT25, KRT71, TGM3]
GO:0001942	hair follicle development	0.0037	0.0045	5.37634	5	[CTSV, KRT17, KRT25, KRT71, TGM3]
GO:0036474	cell death in response to hydrogen peroxide	0.0039	0.0047	10.3448	3	[PARK7, PSAP, TXN]
GO:0050871	positive regulation of B cell activation	0.0041	0.0049	5.26316	5	[IGHA1, IGHG1, IGHG2, IGHV3-23, IGKC]
GO:2001244	positive regulation of intrinsic apoptotic signaling pathway	0.0041	0.0049	6.77966	4	[CLU, PARK7, SOD1, UBB]
GO:0070527	platelet aggregation	0.0041	0.0049	6.77966	4	[ACTB, ACTG1, FLNA, VCL]
GO:0014704	intercalated disc	0.0041	0.0049	6.77966	4	[DSC3, DSP, JUP, VCL]
GO:0098773	skin epidermis development	0.0041	0.0049	5.26316	5	[CTSV, KRT17, KRT25, KRT71, TGM3]
GO:0031985	Golgi cisterna	0.0042	0.0051	5.20833	5	[B4GALT1, CANT1, FURIN, NUCB1, NUCB2]
GO:0016836	hydro-lyase activity	0.0043	0.0052	6.66667	4	[ALAD, CA6, HSD17B4, PARK7]
GO:0016860	intramolecular oxidoreductase activity	0.0043	0.0052	6.66667	4	[GLB1, QSOX1, RPIA, TPI1]
GO:0032507	maintenance of protein location in cell	0.0044	0.0053	5.15464	5	[DAG1, FLNA, FLNB, GSN, JUP]
GO:0051881	regulation of mitochondrial membrane potential	0.0046	0.0055	6.55738	4	[HEBP2, PARK7, SOD1, UBB]
GO:0010043	response to zinc ion	0.0046	0.0055	6.55738	4	[ALAD, ARG1, GGH, KRT14]
GO:0004181	metallocarboxypeptidase activity	0.0047	0.0057	9.67742	3	[CPA4, CPE, CPM]
GO:0046825	regulation of protein export from nucleus	0.0047	0.0057	9.67742	3	[PARK7, REXO2, TXN]
GO:0042730	fibrinolysis	0.0047	0.0057	9.67742	3	[ANXA2, KRT1, SERPINB2]
GO:0051668	localization within membrane	0.0048	0.0058	5.05051	5	[CD59, COPB2, CTSC, GSN, SERPINA1]
GO:0055076	transition metal ion homeostasis	0.005	0.0059	4.22535	6	[B2M, LCN2, LTF, MELTF, SOD1, TF]
GO:0000051	Fructose and mannose metabolism	0.0052	0.0061	9.375	3	[ALDOA, ALDOC, TPI1]
GO:2001267	regulation of cysteine-type endopeptidase activity involved in apoptotic signaling pathway	0.0052	0.0061	9.375	3	[CD14, GSN, PARK7]
GO:0034138	toll-like receptor 3 signaling pathway	0.0053	0.0062	4.9505	5	[CD14, RPS27A, UBA52, UBB, UBC]
GO:0006029	proteoglycan metabolic process	0.0053	0.0062	4.9505	5	[CANT1, HEXA, HEXB, IDS, SGSH]
GO:0001913	T cell mediated cytotoxicity	0.0057	0.0067	9.09091	3	[B2M, CTSC, CTSH]
GO:0010837	regulation of keratinocyte proliferation	0.0057	0.0067	9.09091	3	[CTSV, REXO2, TGM1]
GO:0005131	Shigellosis	0.0058	0.0068	6.15385	4	[ACTB, ACTG1, CD44, VCL]
GO:0045185	maintenance of protein location	0.006	0.007	4.80769	5	[DAG1, FLNA, FLNB, GSN, JUP]
GO:0035821	modification of morphology or physiology of other organism	0.0061	0.0071	4.05405	6	[ALB, DAG1, DCD, KRT17, LTF, RNASE7]
GO:1903053	regulation of extracellular matrix organization	0.0062	0.0072	8.82353	3	[DAG1, MELTF, PARK7]
GO:1903115	regulation of actin filament-based movement	0.0062	0.0072	8.82353	3	[DSC3, DSP, JUP]
GO:0044264	cellular polysaccharide metabolic process	0.0065	0.0075	4.71698	5	[GAA, RPS27A, UBA52, UBB, UBC]
GO:0071248	cellular response to metal ion	0.0065	0.0076	4	6	[ALAD, B2M, GSN, KRT10, SOD1, TF]
GO:0070670	response to interleukin-4	0.0067	0.0077	8.57143	3	[ALAD, ARG1, CTSB]
GO:0086002	cardiac muscle cell action potential involved in contraction	0.0067	0.0077	8.57143	3	[DSC3, DSP, JUP]
GO:0043618	regulation of transcription from RNA polymerase II promoter in response to stress	0.0068	0.0078	5.88235	4	[RPS27A, UBA52, UBB, UBC]
GO:0031091	platelet alpha granule	0.0068	0.0078	5.88235	4	[ALB, ALDOA, CLU, SERPINA1]
GO:0030134	ER to Golgi transport vesicle	0.0075	0.0086	5.71429	4	[B2M, CD59, CTSC, SERPINA1]
GO:0006749	glutathione metabolic process	0.0079	0.0091	5.6338	4	[GGCT, GSS, IDH1, SOD1]
GO:0033692	cellular polysaccharide biosynthetic process	0.0083	0.0095	5.55556	4	[RPS27A, UBA52, UBB, UBC]
GO:0034166	toll-like receptor 10 signaling pathway	0.0083	0.0095	5.55556	4	[RPS27A, UBA52, UBB, UBC]
GO:0044291	cell-cell contact zone	0.0083	0.0095	5.55556	4	[DSC3, DSP, JUP, VCL]
GO:0009185	ribonucleoside diphosphate metabolic process	0.0084	0.0096	4.42478	5	[ALDOA, ALDOC, GAPDH, NUDT5, TPI1]
GO:0010039	response to iron ion	0.0084	0.0096	7.89474	3	[ALAD, B2M, TF]
GO:0034146	toll-like receptor 5 signaling pathway	0.0087	0.0099	5.47945	4	[RPS27A, UBA52, UBB, UBC]
GO:0043620	regulation of DNA-templated transcription in response to stress	0.0087	0.0099	5.47945	4	[RPS27A, UBA52, UBB, UBC]
GO:0016486	peptide hormone processing	0.0091	0.01	7.69231	3	[CPA4, CPE, FURIN]
GO:0046718	viral entry into host cell	0.0097	0.01	4.2735	5	[CTSB, DAG1, GSN, LAMP1, SERPINB3]
GO:0060135	maternal process involved in female pregnancy	0.0096	0.01	5.33333	4	[ARG1, CTSB, CTSV, DSG1]
GO:1903844	regulation of cellular response to transforming growth factor beta stimulus	0.01	0.011	4.20168	5	[FURIN, RPS27A, UBA52, UBB, UBC]
GO:0017015	regulation of transforming growth factor beta receptor signaling pathway	0.01	0.011	4.20168	5	[FURIN, RPS27A, UBA52, UBB, UBC]
GO:1903202	negative regulation of oxidative stress-induced cell death	0.01	0.011	7.31707	3	[PARK7, PSAP, TXN]
GO:0051156	glucose 6-phosphate metabolic process	0.0097	0.011	7.5	3	[RPIA, TALDO1, TPI1]
GO:0098900	regulation of action potential	0.01	0.011	7.31707	3	[DSC3, DSP, JUP]
GO:0048678	response to axon injury	0.01	0.011	5.19481	4	[APOD, ARG1, KLK8, SOD1]
GO:0004612	Antigen processing and presentation	0.01	0.011	5.19481	4	[B2M, CTSB, HSPA2, IFI30]
GO:0000620	Pyruvate metabolism	0.0097	0.011	7.5	3	[ALDH7A1, MDH2, ME1]
GO:0005976	polysaccharide metabolic process	0.01	0.012	4.16667	5	[GAA, RPS27A, UBA52, UBB, UBC]
GO:0043648	dicarboxylic acid metabolic process	0.01	0.012	4.16667	5	[GOT1, IDH1, KRT17, MDH2, ME1]
GO:0048199	vesicle targeting, to, from or within Golgi	0.011	0.012	5.12821	4	[CD59, COPB2, CTSC, SERPINA1]
GO:0052192	movement in environment of other organism involved in symbiotic interaction	0.011	0.012	4.13223	5	[CTSB, DAG1, GSN, LAMP1, SERPINB3]
GO:0051828	entry into other organism involved in symbiotic interaction	0.011	0.012	4.13223	5	[CTSB, DAG1, GSN, LAMP1, SERPINB3]
GO:0052126	movement in host environment	0.011	0.012	4.13223	5	[CTSB, DAG1, GSN, LAMP1, SERPINB3]
GO:0044409	entry into host	0.011	0.012	4.13223	5	[CTSB, DAG1, GSN, LAMP1, SERPINB3]
GO:0051806	entry into cell of other organism involved in symbiotic interaction	0.011	0.012	4.13223	5	[CTSB, DAG1, GSN, LAMP1, SERPINB3]
GO:0030260	entry into host cell	0.011	0.012	4.13223	5	[CTSB, DAG1, GSN, LAMP1, SERPINB3]
GO:0004601	peroxidase activity	0.011	0.012	7.14286	3	[CAT, PRDX1, PRDX2]
GO:0006509	membrane protein ectodomain proteolysis	0.011	0.012	7.14286	3	[DAG1, FURIN, NCSTN]
GO:0016835	carbon-oxygen lyase activity	0.012	0.013	4.93827	4	[ALAD, CA6, HSD17B4, PARK7]
GO:0031907	microbody lumen	0.012	0.013	6.81818	3	[CAT, HSD17B4, IDH1]
GO:0005782	peroxisomal matrix	0.012	0.013	6.81818	3	[CAT, HSD17B4, IDH1]
GO:0030212	hyaluronan metabolic process	0.011	0.013	6.97674	3	[CD44, HEXA, HEXB]
GO:0006040	amino sugar metabolic process	0.011	0.013	6.97674	3	[CHI3L1, CHI3L2, CTBS]
GO:0000271	polysaccharide biosynthetic process	0.013	0.014	4.87805	4	[RPS27A, UBA52, UBB, UBC]
GO:1903845	negative regulation of cellular response to transforming growth factor beta stimulus	0.013	0.014	4.81928	4	[RPS27A, UBA52, UBB, UBC]
GO:0030512	negative regulation of transforming growth factor beta receptor signaling pathway	0.013	0.014	4.81928	4	[RPS27A, UBA52, UBB, UBC]
GO:0034162	toll-like receptor 9 signaling pathway	0.013	0.014	4.87805	4	[RPS27A, UBA52, UBB, UBC]
GO:0005758	mitochondrial intermembrane space	0.013	0.014	4.81928	4	[CAT, PARK7, REXO2, SOD1]
GO:1902883	negative regulation of response to oxidative stress	0.013	0.014	6.66667	3	[PARK7, PSAP, TXN]
GO:1900408	negative regulation of cellular response to oxidative stress	0.013	0.014	6.66667	3	[PARK7, PSAP, TXN]
GO:0048029	monosaccharide binding	0.013	0.014	4.81928	4	[ALDOA, MANBA, RPIA, TALDO1]
GO:0000270	Cysteine and methionine metabolism	0.013	0.014	6.66667	3	[GOT1, GSS, MDH2]
GO:0006757	ATP generation from ADP	0.014	0.015	4.70588	4	[ALDOA, ALDOC, GAPDH, TPI1]
GO:0006096	glycolytic process	0.014	0.015	4.7619	4	[ALDOA, ALDOC, GAPDH, TPI1]
GO:0006672	ceramide metabolic process	0.014	0.015	4.7619	4	[GLA, GM2A, HEXB, NEU2]
GO:0070613	regulation of protein processing	0.014	0.015	4.70588	4	[CD59, GSN, MELTF, PSMA7]
GO:0051087	chaperone binding	0.014	0.015	4.7619	4	[ALB, CLU, CTSC, SOD1]
GO:0021782	glial cell development	0.014	0.015	4.70588	4	[CLU, DAG1, GSN, SOD1]
GO:0016831	carboxy-lyase activity	0.014	0.015	6.52174	3	[FAHD1, GOT1, ME1]
GO:1903317	regulation of protein maturation	0.015	0.016	4.65116	4	[CD59, GSN, MELTF, PSMA7]
GO:0086065	cell communication involved in cardiac conduction	0.015	0.016	6.38298	3	[DSC3, DSP, JUP]
GO:0004640	Hematopoietic cell lineage	0.016	0.017	4.54545	4	[CD14, CD44, CD59, IL1A]
GO:1902591	single-organism membrane budding	0.016	0.017	4.54545	4	[CD59, COPB2, CTSC, SERPINA1]
GO:0030120	vesicle coat	0.016	0.017	6.25	3	[AP2B1, COPB2, TF]
GO:0086003	cardiac muscle cell contraction	0.016	0.018	6.12245	3	[DSC3, DSP, JUP]
GO:0006903	vesicle targeting	0.018	0.019	4.3956	4	[CD59, COPB2, CTSC, SERPINA1]
GO:0000330	Arginine and proline metabolism	0.017	0.019	6	3	[ALDH7A1, ARG1, GOT1]
GO:0086001	cardiac muscle cell action potential	0.017	0.019	6	3	[DSC3, DSP, JUP]
GO:0050829	defense response to Gram-negative bacterium	0.018	0.019	5.88235	3	[B2M, RNASE7, S100A7]
GO:0043113	receptor clustering	0.018	0.019	5.88235	3	[FLNA, GSN, PIGR]
GO:0046031	ADP metabolic process	0.019	0.02	4.30108	4	[ALDOA, ALDOC, GAPDH, TPI1]
GO:0031970	organelle envelope lumen	0.019	0.02	4.34783	4	[CAT, PARK7, REXO2, SOD1]
GO:0002011	morphogenesis of an epithelial sheet	0.019	0.02	5.76923	3	[DAG1, GSN, LCP1]
GO:0008375	acetylglucosaminyltransferase activity	0.019	0.02	5.76923	3	[HEXA, HEXB, LFNG]
GO:0000480	Glutathione metabolism	0.019	0.02	5.76923	3	[GGCT, GSS, IDH1]
GO:0030145	manganese ion binding	0.021	0.022	5.55556	3	[ARG1, B4GALT1, ME1]
GO:0030863	cortical cytoskeleton	0.021	0.022	4.21053	4	[FLNA, GSN, KRT19, VCL]
GO:0005796	Golgi lumen	0.021	0.022	4.21053	4	[FMOD, FURIN, MUCL1, SOD3]
GO:0001910	regulation of leukocyte mediated cytotoxicity	0.021	0.022	5.55556	3	[B2M, LAMP1, SERPINB4]
GO:1900047	negative regulation of hemostasis	0.023	0.023	5.45455	3	[ANXA2, KRT1, SERPINB2]
GO:0030195	negative regulation of blood coagulation	0.023	0.023	5.45455	3	[ANXA2, KRT1, SERPINB2]
GO:0019886	antigen processing and presentation of exogenous peptide antigen via MHC class II	0.022	0.023	4.12371	4	[AP2B1, CTSD, CTSV, IFI30]
GO:0008235	metalloexopeptidase activity	0.024	0.025	5.35714	3	[CPA4, CPE, CPM]
GO:0002920	regulation of humoral immune response	0.024	0.025	5.35714	3	[CD59, KLK7, PSMA7]
GO:0045454	cell redox homeostasis	0.024	0.025	4.0404	4	[GLRX, LTF, QSOX1, TXN]
GO:0030204	chondroitin sulfate metabolic process	0.026	0.027	5.17241	3	[HEXA, HEXB, IDS]
GO:0006611	protein export from nucleus	0.027	0.028	5.08475	3	[PARK7, REXO2, TXN]
GO:0005416	Viral myocarditis	0.027	0.028	5.08475	3	[ACTB, ACTG1, DAG1]
GO:0014075	response to amine	0.027	0.028	5.08475	3	[ARG1, CTSB, SOD1]
GO:0006826	iron ion transport	0.027	0.028	5.08475	3	[B2M, MELTF, TF]
GO:0050819	negative regulation of coagulation	0.027	0.028	5.08475	3	[ANXA2, KRT1, SERPINB2]
GO:0060443	mammary gland morphogenesis	0.028	0.029	5	3	[ARG1, B4GALT1, CAPN1]
GO:0042267	natural killer cell mediated cytotoxicity	0.028	0.029	5	3	[LAMP1, PRDX1, SERPINB4]
GO:0033116	endoplasmic reticulum-Golgi intermediate compartment membrane	0.03	0.03	4.91803	3	[CD59, CTSC, SERPINA1]
GO:0048207	vesicle targeting, rough ER to cis-Golgi	0.03	0.03	4.91803	3	[CD59, CTSC, SERPINA1]
GO:0048208	COPII vesicle coating	0.03	0.03	4.91803	3	[CD59, CTSC, SERPINA1]
GO:0051702	interaction with symbiont	0.03	0.03	4.91803	3	[DDB1, KRT17, LTF]
GO:0050654	chondroitin sulfate proteoglycan metabolic process	0.03	0.03	4.91803	3	[HEXA, HEXB, IDS]
GO:0002228	natural killer cell mediated immunity	0.032	0.033	4.7619	3	[LAMP1, PRDX1, SERPINB4]
GO:0051287	NAD binding	0.034	0.034	4.6875	3	[GAPDH, IDH1, ME1]
GO:0004213	Longevity regulating pathway	0.034	0.034	4.6875	3	[CAT, HSPA2, SOD1]
GO:0031341	regulation of cell killing	0.034	0.034	4.6875	3	[B2M, LAMP1, SERPINB4]
GO:0019915	lipid storage	0.035	0.036	4.61538	3	[GM2A, HEXB, LCP1]
GO:0032432	actin filament bundle	0.035	0.036	4.61538	3	[FLNA, FLNB, LCP1]
GO:0090114	COPII-coated vesicle budding	0.036	0.037	4.54545	3	[CD59, CTSC, SERPINA1]
GO:0001836	release of cytochrome c from mitochondria	0.036	0.037	4.54545	3	[CLU, GGCT, REXO2]
GO:0055117	regulation of cardiac muscle contraction	0.038	0.038	4.47761	3	[DSC3, DSP, JUP]
GO:0033013	tetrapyrrole metabolic process	0.038	0.038	4.47761	3	[ALAD, PRSS1, PRSS3]
GO:0050885	neuromuscular process controlling balance	0.039	0.04	4.41176	3	[GAA, GM2A, HEXB]
GO:0030864	cortical actin cytoskeleton	0.039	0.04	4.41176	3	[GSN, KRT19, VCL]
GO:0061045	negative regulation of wound healing	0.041	0.041	4.34783	3	[ANXA2, KRT1, SERPINB2]
GO:0009060	aerobic respiration	0.044	0.044	4.22535	3	[CAT, IDH1, MDH2]
GO:0001618	virus receptor activity	0.045	0.045	4.16667	3	[DAG1, LAMP1, SERPINB3]
GO:0006921	cellular component disassembly involved in execution phase of apoptosis	0.045	0.045	4.16667	3	[DSG1, DSP, GSN]
GO:0004520	Adherens junction	0.048	0.049	4.05405	3	[ACTB, ACTG1, VCL]

## Sheet: Immune Response
GOID	GOTerm	Term PValue	Term PValue Corrected with Benjamini-Hochberg	% Associated Genes	Nr. Genes	Associated Genes Found
GO:0002474	antigen processing and presentation of peptide antigen via MHC class I	7.4e-15	1.4e-13	15.0442	17	[AZGP1, B2M, BLMH, IFI30, PSMA1, PSMA3, PSMA4, PSMA5, PSMA6, PSMA7, PSMB2, PSMB4, PSMB5, RPS27A, UBA52, UBB, UBC]
GO:0042590	antigen processing and presentation of exogenous peptide antigen via MHC class I	1.4e-14	2.6e-13	18.2927	15	[B2M, IFI30, PSMA1, PSMA3, PSMA4, PSMA5, PSMA6, PSMA7, PSMB2, PSMB4, PSMB5, RPS27A, UBA52, UBB, UBC]
GO:0002479	antigen processing and presentation of exogenous peptide antigen via MHC class I, TAP-dependent	1.4e-13	2.1e-12	17.9487	14	[B2M, PSMA1, PSMA3, PSMA4, PSMA5, PSMA6, PSMA7, PSMB2, PSMB4, PSMB5, RPS27A, UBA52, UBB, UBC]
GO:0002478	antigen processing and presentation of exogenous peptide antigen	1.6e-12	1.5e-11	10	18	[AP2B1, B2M, CTSD, CTSV, IFI30, PSMA1, PSMA3, PSMA4, PSMA5, PSMA6, PSMA7, PSMB2, PSMB4, PSMB5, RPS27A, UBA52, UBB, UBC]
GO:0050851	antigen receptor-mediated signaling pathway	4.4e-10	2.6e-09	7.14286	18	[IGHA1, IGHG1, IGHG2, IGHV3-23, IGKC, PSMA1, PSMA3, PSMA4, PSMA5, PSMA6, PSMA7, PSMB2, PSMB4, PSMB5, RPS27A, UBA52, UBB, UBC]
GO:0002253	activation of immune response	8.8e-10	4.9e-09	4.44079	27	[ACTB, ACTG1, CD14, CD59, CLU, CTSB, DMBT1, IGHA1, IGHG1, IGHG2, IGHV3-23, IGKC, KRT1, LTF, PSMA1, PSMA3, PSMA4, PSMA5, PSMA6, PSMA7, PSMB2, PSMB4, PSMB5, RPS27A, UBA52, UBB, UBC]
GO:0002220	innate immune response activating cell surface receptor signaling pathway	1.8e-09	9.2e-09	10.1562	13	[PSMA1, PSMA3, PSMA4, PSMA5, PSMA6, PSMA7, PSMB2, PSMB4, PSMB5, RPS27A, UBA52, UBB, UBC]
GO:0034612	response to tumor necrosis factor	5.7e-09	2.6e-08	6.08108	18	[CD14, CHI3L1, GSS, KRT18, LCN2, PSMA1, PSMA3, PSMA4, PSMA5, PSMA6, PSMA7, PSMB2, PSMB4, PSMB5, RPS27A, UBA52, UBB, UBC]
GO:0038093	Fc receptor signaling pathway	8.1e-09	3.6e-08	5.04808	21	[ACTB, ACTG1, IGHG1, IGHG2, IGHV3-23, IGKC, PEBP1, PIGR, PSMA1, PSMA3, PSMA4, PSMA5, PSMA6, PSMA7, PSMB2, PSMB4, PSMB5, RPS27A, UBA52, UBB, UBC]
GO:0033209	tumor necrosis factor-mediated signaling pathway	1e-08	4.5e-08	7.95455	14	[KRT18, PSMA1, PSMA3, PSMA4, PSMA5, PSMA6, PSMA7, PSMB2, PSMB4, PSMB5, RPS27A, UBA52, UBB, UBC]
GO:0002757	immune response-activating signal transduction	1.2e-08	5.2e-08	4.34783	24	[ACTB, ACTG1, CD14, CTSB, DMBT1, IGHA1, IGHG1, IGHG2, IGHV3-23, IGKC, LTF, PSMA1, PSMA3, PSMA4, PSMA5, PSMA6, PSMA7, PSMB2, PSMB4, PSMB5, RPS27A, UBA52, UBB, UBC]
GO:0030177	positive regulation of Wnt signaling pathway	1.2e-08	5.4e-08	7.82123	14	[JUP, PSMA1, PSMA3, PSMA4, PSMA5, PSMA6, PSMA7, PSMB2, PSMB4, PSMB5, RPS27A, UBA52, UBB, UBC]
GO:0002429	immune response-activating cell surface receptor signaling pathway	1.5e-08	6.5e-08	5.10204	20	[ACTB, ACTG1, IGHA1, IGHG1, IGHG2, IGHV3-23, IGKC, PSMA1, PSMA3, PSMA4, PSMA5, PSMA6, PSMA7, PSMB2, PSMB4, PSMB5, RPS27A, UBA52, UBB, UBC]
GO:0002758	innate immune response-activating signal transduction	3.7e-08	1.4e-07	5.72391	17	[CD14, CTSB, DMBT1, LTF, PSMA1, PSMA3, PSMA4, PSMA5, PSMA6, PSMA7, PSMB2, PSMB4, PSMB5, RPS27A, UBA52, UBB, UBC]
GO:0002218	activation of innate immune response	5e-08	1.8e-07	5.61056	17	[CD14, CTSB, DMBT1, LTF, PSMA1, PSMA3, PSMA4, PSMA5, PSMA6, PSMA7, PSMB2, PSMB4, PSMB5, RPS27A, UBA52, UBB, UBC]
GO:0071356	cellular response to tumor necrosis factor	6.2e-08	2.2e-07	5.90406	16	[CHI3L1, KRT18, LCN2, PSMA1, PSMA3, PSMA4, PSMA5, PSMA6, PSMA7, PSMB2, PSMB4, PSMB5, RPS27A, UBA52, UBB, UBC]
GO:0045089	positive regulation of innate immune response	7.5e-08	2.5e-07	5.14286	18	[CD14, CTSB, DMBT1, LAMP1, LTF, PSMA1, PSMA3, PSMA4, PSMA5, PSMA6, PSMA7, PSMB2, PSMB4, PSMB5, RPS27A, UBA52, UBB, UBC]
GO:0007220	Notch receptor processing	1.1e-07	3.5e-07	27.2727	6	[DNER, NCSTN, RPS27A, UBA52, UBB, UBC]
GO:0019082	viral protein processing	1.1e-07	3.7e-07	41.6667	5	[FURIN, RPS27A, UBA52, UBB, UBC]
GO:0050852	T cell receptor signaling pathway	1.7e-07	5.2e-07	6.95187	13	[PSMA1, PSMA3, PSMA4, PSMA5, PSMA6, PSMA7, PSMB2, PSMB4, PSMB5, RPS27A, UBA52, UBB, UBC]
GO:0031349	positive regulation of defense response	1.9e-07	5.7e-07	4.37637	20	[CD14, CTSB, DMBT1, KLK7, LAMP1, LCP1, LTF, PSMA1, PSMA3, PSMA4, PSMA5, PSMA6, PSMA7, PSMB2, PSMB4, PSMB5, RPS27A, UBA52, UBB, UBC]
GO:0045088	regulation of innate immune response	2.1e-07	6.2e-07	4.55635	19	[CD14, CTSB, DMBT1, LAMP1, LTF, PSMA1, PSMA3, PSMA4, PSMA5, PSMA6, PSMA7, PSMB2, PSMB4, PSMB5, RPS27A, SERPINB4, UBA52, UBB, UBC]
GO:0034987	immunoglobulin receptor binding	5.2e-07	1.4e-06	21.4286	6	[FLNA, IGHA1, IGHG1, IGHG2, IGHV3-23, IGKC]
GO:0038095	Fc-epsilon receptor signaling pathway	1.9e-06	4.7e-06	4.57143	16	[IGHV3-23, IGKC, PEBP1, PSMA1, PSMA3, PSMA4, PSMA5, PSMA6, PSMA7, PSMB2, PSMB4, PSMB5, RPS27A, UBA52, UBB, UBC]
GO:0042571	immunoglobulin complex, circulating	5.6e-06	1.2e-05	20.8333	5	[IGHA1, IGHG1, IGHG2, IGHV3-23, IGKC]
GO:0019068	virion assembly	7.4e-06	1.6e-05	13.9535	6	[FURIN, KRT17, RPS27A, UBA52, UBB, UBC]
GO:0042742	defense response to bacterium	8.9e-06	1.8e-05	4.88722	13	[B2M, DCD, DMBT1, IGHA1, IGHG1, IGHG2, IGHV3-23, IGKC, KLK7, LTF, LYZ, RNASE7, S100A7]
GO:0019814	immunoglobulin complex	1e-05	2.2e-05	18.5185	5	[IGHA1, IGHG1, IGHG2, IGHV3-23, IGKC]
GO:0019731	antibacterial humoral response	2.5e-05	4.8e-05	11.3208	6	[B2M, DMBT1, IGHA1, KLK7, LTF, RNASE7]
GO:0019730	antimicrobial humoral response	4.7e-05	8.7e-05	10.1695	6	[B2M, DMBT1, IGHA1, KLK7, LTF, RNASE7]
GO:0002526	acute inflammatory response	9.1e-05	0.00015	5.4878	9	[B4GALT1, CD59, IL1A, ORM1, ORM2, PRCP, PSMA7, SERPINA1, SERPINA3]
GO:0097433	dense body	0.0001	0.00018	33.3333	3	[ACTB, ACTG1, TF]
GO:0002455	humoral immune response mediated by circulating immunoglobulin	0.00013	0.00022	6.93069	7	[CLU, IGHA1, IGHG1, IGHG2, IGHV3-23, IGKC, PSMA7]
GO:0005132	Salmonella infection	0.00038	0.00059	6.97674	6	[ACTB, ACTG1, CD14, FLNA, FLNB, IL1A]
GO:0046794	transport of virus	0.00088	0.0012	10.2564	4	[RPS27A, UBA52, UBB, UBC]
GO:0050853	B cell receptor signaling pathway	0.0012	0.0018	6.84932	5	[IGHA1, IGHG1, IGHG2, IGHV3-23, IGKC]
GO:0032480	negative regulation of type I interferon production	0.0017	0.0024	8.51064	4	[RPS27A, UBA52, UBB, UBC]
GO:0016064	immunoglobulin mediated immune response	0.0019	0.0025	4.43038	7	[CLU, IGHA1, IGHG1, IGHG2, IGHV3-23, IGKC, PSMA7]
GO:0038123	toll-like receptor TLR1:TLR2 signaling pathway	0.0019	0.0026	6.25	5	[CD14, RPS27A, UBA52, UBB, UBC]
GO:0038124	toll-like receptor TLR6:TLR2 signaling pathway	0.0019	0.0026	6.25	5	[CD14, RPS27A, UBA52, UBB, UBC]
GO:0019724	B cell mediated immunity	0.0022	0.0029	4.32099	7	[CLU, IGHA1, IGHG1, IGHG2, IGHV3-23, IGKC, PSMA7]
GO:0002433	immune response-regulating cell surface receptor signaling pathway involved in phagocytosis	0.0023	0.0031	4.91803	6	[ACTB, ACTG1, IGHG1, IGHG2, IGHV3-23, IGKC]
GO:0038096	Fc-gamma receptor signaling pathway involved in phagocytosis	0.0023	0.0031	4.91803	6	[ACTB, ACTG1, IGHG1, IGHG2, IGHV3-23, IGKC]
GO:0002224	toll-like receptor signaling pathway	0.0025	0.0032	4.21687	7	[CD14, CTSB, LTF, RPS27A, UBA52, UBB, UBC]
GO:0038094	Fc-gamma receptor signaling pathway	0.0028	0.0035	4.7619	6	[ACTB, ACTG1, IGHG1, IGHG2, IGHV3-23, IGKC]
GO:0034142	toll-like receptor 4 signaling pathway	0.0028	0.0035	4.7619	6	[CD14, LTF, RPS27A, UBA52, UBB, UBC]
GO:0045335	phagocytic vesicle	0.0028	0.0035	5.74713	5	[B2M, DMBT1, LAMP1, LAMP2, LTF]
GO:0034134	toll-like receptor 2 signaling pathway	0.0029	0.0037	5.68182	5	[CD14, RPS27A, UBA52, UBB, UBC]
GO:0002431	Fc receptor mediated stimulatory signaling pathway	0.003	0.0038	4.6875	6	[ACTB, ACTG1, IGHG1, IGHG2, IGHV3-23, IGKC]
GO:0032481	positive regulation of type I interferon production	0.0031	0.0038	5.61798	5	[CD14, RPS27A, UBA52, UBB, UBC]
GO:0005130	Pathogenic Escherichia coli infection	0.0032	0.0039	7.27273	4	[ACTB, ACTG1, CD14, KRT18]
GO:0005164	Influenza A	0.0034	0.0042	4	7	[ACTB, ACTG1, FURIN, HSPA2, IL1A, PRSS1, PRSS3]
GO:0050871	positive regulation of B cell activation	0.0041	0.0049	5.26316	5	[IGHA1, IGHG1, IGHG2, IGHV3-23, IGKC]
GO:0034138	toll-like receptor 3 signaling pathway	0.0053	0.0062	4.9505	5	[CD14, RPS27A, UBA52, UBB, UBC]
GO:0001913	T cell mediated cytotoxicity	0.0057	0.0067	9.09091	3	[B2M, CTSC, CTSH]
GO:0005131	Shigellosis	0.0058	0.0068	6.15385	4	[ACTB, ACTG1, CD44, VCL]
GO:0070670	response to interleukin-4	0.0067	0.0077	8.57143	3	[ALAD, ARG1, CTSB]
GO:0034166	toll-like receptor 10 signaling pathway	0.0083	0.0095	5.55556	4	[RPS27A, UBA52, UBB, UBC]
GO:0034146	toll-like receptor 5 signaling pathway	0.0087	0.0099	5.47945	4	[RPS27A, UBA52, UBB, UBC]
GO:0046718	viral entry into host cell	0.0097	0.01	4.2735	5	[CTSB, DAG1, GSN, LAMP1, SERPINB3]
GO:0004612	Antigen processing and presentation	0.01	0.011	5.19481	4	[B2M, CTSB, HSPA2, IFI30]
GO:0052126	movement in host environment	0.011	0.012	4.13223	5	[CTSB, DAG1, GSN, LAMP1, SERPINB3]
GO:0044409	entry into host	0.011	0.012	4.13223	5	[CTSB, DAG1, GSN, LAMP1, SERPINB3]
GO:0051806	entry into cell of other organism involved in symbiotic interaction	0.011	0.012	4.13223	5	[CTSB, DAG1, GSN, LAMP1, SERPINB3]
GO:0030260	entry into host cell	0.011	0.012	4.13223	5	[CTSB, DAG1, GSN, LAMP1, SERPINB3]
GO:1903845	negative regulation of cellular response to transforming growth factor beta stimulus	0.013	0.014	4.81928	4	[RPS27A, UBA52, UBB, UBC]
GO:0030512	negative regulation of transforming growth factor beta receptor signaling pathway	0.013	0.014	4.81928	4	[RPS27A, UBA52, UBB, UBC]
GO:0034162	toll-like receptor 9 signaling pathway	0.013	0.014	4.87805	4	[RPS27A, UBA52, UBB, UBC]
GO:0030120	vesicle coat	0.016	0.017	6.25	3	[AP2B1, COPB2, TF]
GO:0019886	antigen processing and presentation of exogenous peptide antigen via MHC class II	0.022	0.023	4.12371	4	[AP2B1, CTSD, CTSV, IFI30]
GO:0002920	regulation of humoral immune response	0.024	0.025	5.35714	3	[CD59, KLK7, PSMA7]
GO:0005416	Viral myocarditis	0.027	0.028	5.08475	3	[ACTB, ACTG1, DAG1]
GO:0042267	natural killer cell mediated cytotoxicity	0.028	0.029	5	3	[LAMP1, PRDX1, SERPINB4]
GO:0002228	natural killer cell mediated immunity	0.032	0.033	4.7619	3	[LAMP1, PRDX1, SERPINB4]
GO:0001618	virus receptor activity	0.045	0.045	4.16667	3	[DAG1, LAMP1, SERPINB3]
GO:0006958	complement activation, classical pathway	4.7e-05	8.7e-05	8.13953	7	[CLU, IGHA1, IGHG1, IGHG2, IGHV3-23, IGKC, PSMA7]
GO:0006911	phagocytosis, engulfment	5.2e-05	9.4e-05	10	6	[GSN, IGHA1, IGHG1, IGHG2, IGHV3-23, IGKC]
GO:0009636	response to toxic substance	0.00025	0.00041	4	11	[ALAD, ALB, ARG1, BLMH, CAT, LCN2, PARK7, PRDX1, PRDX2, SOD1, SOD3]
GO:0075733	intracellular transport of virus	0.00065	0.00095	11.1111	4	[RPS27A, UBA52, UBB, UBC]
GO:0006953	acute-phase response	0.00076	0.0011	7.69231	5	[IL1A, ORM1, ORM2, SERPINA1, SERPINA3]
GO:0010803	regulation of tumor necrosis factor-mediated signaling pathway	0.0029	0.0037	7.40741	4	[RPS27A, UBA52, UBB, UBC]
GO:0002756	MyD88-independent toll-like receptor signaling pathway	0.0029	0.0037	5.68182	5	[CD14, RPS27A, UBA52, UBB, UBC]
GO:0002755	MyD88-dependent toll-like receptor signaling pathway	0.0034	0.0042	5.49451	5	[CD14, RPS27A, UBA52, UBB, UBC]
GO:0030670	phagocytic vesicle membrane	0.0036	0.0044	7.01754	4	[B2M, DMBT1, LAMP1, LAMP2]
GO:1903844	regulation of cellular response to transforming growth factor beta stimulus	0.01	0.011	4.20168	5	[FURIN, RPS27A, UBA52, UBB, UBC]
GO:0017015	regulation of transforming growth factor beta receptor signaling pathway	0.01	0.011	4.20168	5	[FURIN, RPS27A, UBA52, UBB, UBC]
GO:0010035	response to inorganic substance	2.2e-08	8.9e-08	4.21053	24	[ALAD, ALB, ARG1, B2M, CAT, CD14, CLU, GGH, GSN, GSS, HRNR, IL1A, KRT10, KRT14, LCN2, MELTF, PARK7, PRDX1, PRDX2, PSAP, SOD1, SOD3, TF, TXN]
GO:0051702	interaction with symbiont	0.03	0.03	4.91803	3	[DDB1, KRT17, LTF]
GO:1900047	negative regulation of hemostasis	0.023	0.023	5.45455	3	[ANXA2, KRT1, SERPINB2]
GO:0008375	acetylglucosaminyltransferase activity	0.019	0.02	5.76923	3	[HEXA, HEXB, LFNG]
GO:0050829	defense response to Gram-negative bacterium	0.018	0.019	5.88235	3	[B2M, RNASE7, S100A7]
GO:0004640	Hematopoietic cell lineage	0.016	0.017	4.54545	4	[CD14, CD44, CD59, IL1A]
GO:0052192	movement in environment of other organism involved in symbiotic interaction	0.011	0.012	4.13223	5	[CTSB, DAG1, GSN, LAMP1, SERPINB3]
GO:0051828	entry into other organism involved in symbiotic interaction	0.011	0.012	4.13223	5	[CTSB, DAG1, GSN, LAMP1, SERPINB3]
GO:0035821	modification of morphology or physiology of other organism	0.0061	0.0071	4.05405	6	[ALB, DAG1, DCD, KRT17, LTF, RNASE7]
GO:0035666	TRIF-dependent toll-like receptor signaling pathway	0.0025	0.0032	5.88235	5	[CD14, RPS27A, UBA52, UBB, UBC]
GO:0044766	multi-organism transport	0.00097	0.0013	10	4	[RPS27A, UBA52, UBB, UBC]
GO:0043123	positive regulation of I-kappaB kinase/NF-kappaB signaling	0.00097	0.0013	4.3956	8	[CANT1, FLNA, IL1A, LTF, RPS27A, UBA52, UBB, UBC]
GO:0006910	phagocytosis, recognition	4.5e-05	8.4e-05	13.8889	5	[IGHA1, IGHG1, IGHG2, IGHV3-23, IGKC]
GO:0002449	lymphocyte mediated immunity	1.4e-05	2.8e-05	4.67626	13	[B2M, CLU, CTSC, CTSH, IGHA1, IGHG1, IGHG2, IGHV3-23, IGKC, LAMP1, PRDX1, PSMA7, SERPINB4]
GO:0006956	complement activation	2.9e-06	6.9e-06	8.41121	9	[CD59, CLU, IGHA1, IGHG1, IGHG2, IGHV3-23, IGKC, KRT1, PSMA7]
GO:0048871	multicellular organismal homeostasis	8.3e-13	9e-12	6.61376	25	[ACTB, ACTG1, ALB, AZGP1, B2M, CTSH, FLG2, HRNR, IGHA1, IGKC, IL1A, KRT1, KRT16, LCN1, LTF, LYZ, PIGR, PIP, PRCP, PRDX1, REXO2, SERPINA3, SOD1, TF, UBB]
GO:0009635	response to herbicide	0.00035	0.00054	23.0769	3	[ALAD, ARG1, LCN2]

## Sheet: Vesicle and Protein Trafficing
GOID	GOTerm	Term PValue	Term PValue Corrected with Benjamini-Hochberg	% Associated Genes	Nr. Genes	Associated Genes Found
GO:0043230	extracellular organelle	1.1e-117	5.1e-115	6.34755	183	[A2ML1, ACTB, ACTG1, AGA, ALAD, ALB, ALDH7A1, ALDOA, ALDOC, ANXA2, APOD, ARG1, ARSA, ATRN, AZGP1, B2M, B4GALT1, BLMH, C11orf54, C1orf68, CA6, CANT1, CAPN1, CASP14, CAT, CD14, CD44, CD59, CHI3L1, CLU, CPE, CPM, CREG1, CRISP3, CST6, CSTA, CTBS, CTSA, CTSB, CTSC, CTSD, CTSH, CTSV, DAG1, DCD, DDB1, DMBT1, DNASE2, DPP7, DSC1, DSC3, DSG1, DSP, EIF6, FAM3B, FLG2, FLNA, FLNB, FURIN, GAA, GALNT7, GAPDH, G…
GO:1903561	extracellular vesicle	1.1e-117	5.1e-115	6.34755	183	[A2ML1, ACTB, ACTG1, AGA, ALAD, ALB, ALDH7A1, ALDOA, ALDOC, ANXA2, APOD, ARG1, ARSA, ATRN, AZGP1, B2M, B4GALT1, BLMH, C11orf54, C1orf68, CA6, CANT1, CAPN1, CASP14, CAT, CD14, CD44, CD59, CHI3L1, CLU, CPE, CPM, CREG1, CRISP3, CST6, CSTA, CTBS, CTSA, CTSB, CTSC, CTSD, CTSH, CTSV, DAG1, DCD, DDB1, DMBT1, DNASE2, DPP7, DSC1, DSC3, DSG1, DSP, EIF6, FAM3B, FLG2, FLNA, FLNB, FURIN, GAA, GALNT7, GAPDH, G…
GO:0065010	extracellular membrane-bounded organelle	1.5e-116	3.4e-114	6.34367	182	[A2ML1, ACTB, ACTG1, AGA, ALAD, ALB, ALDH7A1, ALDOA, ALDOC, ANXA2, APOD, ARG1, ARSA, ATRN, AZGP1, B2M, B4GALT1, BLMH, C11orf54, C1orf68, CA6, CANT1, CAPN1, CASP14, CAT, CD14, CD44, CD59, CHI3L1, CLU, CPE, CPM, CREG1, CRISP3, CST6, CSTA, CTBS, CTSA, CTSB, CTSC, CTSD, CTSH, CTSV, DAG1, DCD, DDB1, DMBT1, DNASE2, DPP7, DSC1, DSC3, DSG1, DSP, EIF6, FAM3B, FLG2, FLNA, FLNB, FURIN, GAA, GALNT7, GAPDH, G…
GO:0070062	extracellular exosome	1.5e-116	3.4e-114	6.34367	182	[A2ML1, ACTB, ACTG1, AGA, ALAD, ALB, ALDH7A1, ALDOA, ALDOC, ANXA2, APOD, ARG1, ARSA, ATRN, AZGP1, B2M, B4GALT1, BLMH, C11orf54, C1orf68, CA6, CANT1, CAPN1, CASP14, CAT, CD14, CD44, CD59, CHI3L1, CLU, CPE, CPM, CREG1, CRISP3, CST6, CSTA, CTBS, CTSA, CTSB, CTSC, CTSD, CTSH, CTSV, DAG1, DCD, DDB1, DMBT1, DNASE2, DPP7, DSC1, DSC3, DSG1, DSP, EIF6, FAM3B, FLG2, FLNA, FLNB, FURIN, GAA, GALNT7, GAPDH, G…
GO:0031988	membrane-bounded vesicle	1.1e-102	1.6e-100	5.0571	186	[A2ML1, ACTB, ACTG1, AGA, ALAD, ALB, ALDH7A1, ALDOA, ALDOC, ANXA2, AP2B1, APOD, ARG1, ARSA, ATRN, AZGP1, B2M, B4GALT1, BLMH, C11orf54, C1orf68, CA6, CANT1, CAPN1, CASP14, CAT, CD14, CD44, CD59, CHI3L1, CLU, COPB2, CPA4, CPE, CPM, CREG1, CRISP3, CST6, CSTA, CTBS, CTSA, CTSB, CTSC, CTSD, CTSH, CTSV, DAG1, DCD, DDB1, DMBT1, DNASE2, DPP7, DSC1, DSC3, DSG1, DSP, EIF6, FAM3B, FLG2, FLNA, FLNB, FURIN, G…
GO:0005615	extracellular space	1.9e-69	2.1e-67	7.77701	113	[A2ML1, ACTB, ACTG1, AGA, ALAD, ALB, ALDOA, ANXA2, APOD, ARG1, ARSA, ATRN, AZGP1, B2M, B4GALT1, CA6, CAT, CD14, CD59, CHI3L1, CHI3L2, CLU, CPA4, CPE, CPM, CREG1, CRISP3, CSTA, CTBS, CTSB, CTSC, CTSD, CTSH, CTSV, DAG1, DCD, DDB1, DMBT1, FAM3B, FLNB, FMOD, FURIN, GGH, GOLM1, GSN, HSPA2, IGHA1, IGHG1, IGHG2, IGHV3-23, IGKC, IL1A, IL36G, KLK11, KLK7, KLK8, KRT1, KRT10, KRT2, KRT31, KRT78, KRT81, KRT8…
GO:0000323	lytic vacuole	5.3e-26	4.7e-24	8.03571	45	[AGA, ANXA2, AP2B1, ARSA, CAPN1, CAT, CTBS, CTSA, CTSB, CTSC, CTSD, CTSH, CTSV, DNASE2, DPP7, FMOD, GAA, GGH, GLA, GLB1, GM2A, GNS, GOT1, HEXA, HEXB, IDS, IFI30, LAMP1, LAMP2, MANBA, NAGA, NCSTN, NPC2, PEBP4, PLBD1, PLBD2, PRCP, PSAP, RNASET2, RPS27A, SGSH, SIAE, SOD1, UBA52, UBC]
GO:0005764	lysosome	5.3e-26	4.7e-24	8.03571	45	[AGA, ANXA2, AP2B1, ARSA, CAPN1, CAT, CTBS, CTSA, CTSB, CTSC, CTSD, CTSH, CTSV, DNASE2, DPP7, FMOD, GAA, GGH, GLA, GLB1, GM2A, GNS, GOT1, HEXA, HEXB, IDS, IFI30, LAMP1, LAMP2, MANBA, NAGA, NCSTN, NPC2, PEBP4, PLBD1, PLBD2, PRCP, PSAP, RNASET2, RPS27A, SGSH, SIAE, SOD1, UBA52, UBC]
GO:0006508	proteolysis	4.1e-24	3e-22	4.22368	71	[A2ML1, AGA, BLMH, CAPN1, CASP14, CD14, CD44, CD59, CLU, CPA4, CPE, CPM, CST6, CSTA, CTSA, CTSB, CTSC, CTSD, CTSH, CTSV, DAG1, DCD, DDB1, DPP7, FURIN, GGH, GSN, KLK11, KLK7, KLK8, LCN1, LTF, LXN, MELTF, NCSTN, PARK7, PEBP1, PIP, PRCP, PRSS1, PRSS3, PRSS3P2, PSMA1, PSMA3, PSMA4, PSMA5, PSMA6, PSMA7, PSMB2, PSMB4, PSMB5, REXO2, RPS27A, SCPEP1, SERPINA1, SERPINA12, SERPINA3, SERPINA4, SERPINB1, SERP…
GO:0004142	Lysosome	2.5e-23	1.6e-21	19.5122	24	[AGA, ARSA, CTSA, CTSB, CTSC, CTSD, CTSH, CTSV, DNASE2, GAA, GLA, GLB1, GM2A, GNS, HEXA, HEXB, IDS, LAMP1, LAMP2, MANBA, NAGA, NPC2, PSAP, SGSH]
GO:0005773	vacuole	4.7e-23	2.6e-21	6.81818	45	[AGA, ANXA2, AP2B1, ARSA, CAPN1, CAT, CTBS, CTSA, CTSB, CTSC, CTSD, CTSH, CTSV, DNASE2, DPP7, FMOD, GAA, GGH, GLA, GLB1, GM2A, GNS, GOT1, HEXA, HEXB, IDS, IFI30, LAMP1, LAMP2, MANBA, NAGA, NCSTN, NPC2, PEBP4, PLBD1, PLBD2, PRCP, PSAP, RNASET2, RPS27A, SGSH, SIAE, SOD1, UBA52, UBC]
GO:0043202	lysosomal lumen	1.6e-20	8.1e-19	21.5054	20	[ARSA, CTSA, CTSB, CTSD, CTSV, FMOD, GAA, GLA, GLB1, GM2A, GNS, HEXA, HEXB, IDS, IFI30, LAMP2, PLBD2, PSAP, RNASET2, SGSH]
GO:0005775	vacuolar lumen	5e-20	2.2e-18	20.4082	20	[ARSA, CTSA, CTSB, CTSD, CTSV, FMOD, GAA, GLA, GLB1, GM2A, GNS, HEXA, HEXB, IDS, IFI30, LAMP2, PLBD2, PSAP, RNASET2, SGSH]
GO:0044437	vacuolar part	1.5e-13	2.1e-12	6.47482	27	[ANXA2, AP2B1, ARSA, CTSA, CTSB, CTSD, CTSV, FMOD, GAA, GLA, GLB1, GM2A, GNS, HEXA, HEXB, IDS, IFI30, LAMP1, LAMP2, NCSTN, PLBD2, PSAP, RNASET2, RPS27A, SGSH, UBA52, UBC]
GO:0003050	Proteasome	1e-09	5.9e-09	20.4545	9	[PSMA1, PSMA3, PSMA4, PSMA5, PSMA6, PSMA7, PSMB2, PSMB4, PSMB5]
GO:0000502	proteasome complex	1.5e-07	4.8e-07	11.8421	9	[PSMA1, PSMA3, PSMA4, PSMA5, PSMA6, PSMA7, PSMB2, PSMB4, PSMB5]
GO:0006901	vesicle coating	0.0028	0.0035	5.74713	5	[AP2B1, CD59, COPB2, CTSC, SERPINA1]
GO:0031904	endosome lumen	0.0032	0.0039	11.1111	3	[B2M, CTSB, CTSH]
GO:0006900	membrane budding	0.0032	0.004	4.61538	6	[ANXA2, AP2B1, CD59, COPB2, CTSC, SERPINA1]
GO:0031907	microbody lumen	0.012	0.013	6.81818	3	[CAT, HSD17B4, IDH1]
GO:0005782	peroxisomal matrix	0.012	0.013	6.81818	3	[CAT, HSD17B4, IDH1]
GO:0006903	vesicle targeting	0.018	0.019	4.3956	4	[CD59, COPB2, CTSC, SERPINA1]
GO:0031970	organelle envelope lumen	0.019	0.02	4.34783	4	[CAT, PARK7, REXO2, SOD1]
GO:0048207	vesicle targeting, rough ER to cis-Golgi	0.03	0.03	4.91803	3	[CD59, CTSC, SERPINA1]
GO:0048208	COPII vesicle coating	0.03	0.03	4.91803	3	[CD59, CTSC, SERPINA1]
GO:0090114	COPII-coated vesicle budding	0.036	0.037	4.54545	3	[CD59, CTSC, SERPINA1]
GO:0043113	receptor clustering	0.018	0.019	5.88235	3	[FLNA, GSN, PIGR]
GO:1902591	single-organism membrane budding	0.016	0.017	4.54545	4	[CD59, COPB2, CTSC, SERPINA1]
GO:0048199	vesicle targeting, to, from or within Golgi	0.011	0.012	5.12821	4	[CD59, COPB2, CTSC, SERPINA1]
GO:0016486	peptide hormone processing	0.0091	0.01	7.69231	3	[CPA4, CPE, FURIN]
GO:0030134	ER to Golgi transport vesicle	0.0075	0.0086	5.71429	4	[B2M, CD59, CTSC, SERPINA1]
GO:0051881	regulation of mitochondrial membrane potential	0.0046	0.0055	6.55738	4	[HEBP2, PARK7, SOD1, UBB]
GO:0046825	regulation of protein export from nucleus	0.0047	0.0057	9.67742	3	[PARK7, REXO2, TXN]
GO:0051668	localization within membrane	0.0048	0.0058	5.05051	5	[CD59, COPB2, CTSC, GSN, SERPINA1]
GO:0031985	Golgi cisterna	0.0042	0.0051	5.20833	5	[B4GALT1, CANT1, FURIN, NUCB1, NUCB2]
GO:0032507	maintenance of protein location in cell	0.0044	0.0053	5.15464	5	[DAG1, FLNA, FLNB, GSN, JUP]
GO:0033619	membrane protein proteolysis	0.0034	0.0041	7.14286	4	[CTSH, DAG1, FURIN, NCSTN]
GO:0002753	cytoplasmic pattern recognition receptor signaling pathway	0.0032	0.0039	7.27273	4	[RPS27A, UBA52, UBB, UBC]
GO:0050912	detection of chemical stimulus involved in sensory perception of taste	0.0024	0.0031	7.84314	4	[AZGP1, CA6, PIGR, PIP]
GO:0097110	scaffold protein binding	0.0024	0.0031	7.84314	4	[DSP, KRT18, KRT5, PARK7]
GO:0001530	lipopolysaccharide binding	0.0025	0.0032	12	3	[CD14, PSMB4, RNASE7]
GO:0042058	regulation of epidermal growth factor receptor signaling pathway	0.002	0.0027	6.17284	5	[AP2B1, RPS27A, UBA52, UBB, UBC]
GO:0050913	sensory perception of bitter taste	0.002	0.0027	8.16327	4	[AZGP1, CA6, PIGR, PIP]
GO:0008037	cell recognition	0.0021	0.0028	4.34783	7	[ARSA, B4GALT1, IGHA1, IGHG1, IGHG2, IGHV3-23, IGKC]
GO:0098657	import into cell	0.0022	0.0029	8	4	[B2M, CLU, PARK7, TF]
GO:0005793	endoplasmic reticulum-Golgi intermediate compartment	0.0011	0.0015	5.71429	6	[CD59, CTSC, MAN1A1, NUCB1, NUCB2, SERPINA1]
GO:0034774	secretory granule lumen	0.0012	0.0017	6.94444	5	[ALB, ALDOA, CLU, SERPINA1, TF]
GO:0031983	vesicle lumen	0.00065	0.00096	6.31579	6	[ALB, ALDOA, CLU, LTF, SERPINA1, TF]
GO:0060205	cytoplasmic membrane-bounded vesicle lumen	0.00058	0.00087	6.45161	6	[ALB, ALDOA, CLU, LTF, SERPINA1, TF]
GO:1902583	multi-organism intracellular transport	0.00065	0.00095	11.1111	4	[RPS27A, UBA52, UBB, UBC]
GO:0030139	endocytic vesicle	0.00022	0.00035	4.07407	11	[AP2B1, B2M, DMBT1, LAMP1, LAMP2, LTF, RPS27A, TF, UBA52, UBB, UBC]
GO:1901185	negative regulation of ERBB signaling pathway	0.00012	0.0002	11.3636	5	[AP2B1, RPS27A, UBA52, UBB, UBC]
GO:0051092	positive regulation of NF-kappaB transcription factor activity	0.00014	0.00024	5.83942	8	[CAT, CLU, LTF, PSMA6, RPS27A, UBA52, UBB, UBC]
GO:0016755	transferase activity, transferring amino-acyl groups	0.00021	0.00033	14.8148	4	[GGCT, QPCT, TGM1, TGM3]
GO:0010324	membrane invagination	0.00013	0.00022	8.4507	6	[GSN, IGHA1, IGHG1, IGHG2, IGHV3-23, IGKC]
GO:0042059	negative regulation of epidermal growth factor receptor signaling pathway	0.0001	0.00018	11.6279	5	[AP2B1, RPS27A, UBA52, UBB, UBC]
GO:0030666	endocytic vesicle membrane	6.8e-05	0.00012	5.6962	9	[AP2B1, B2M, DMBT1, LAMP1, LAMP2, RPS27A, UBA52, UBB, UBC]
GO:0099503	secretory vesicle	1.5e-06	3.8e-06	4	19	[ALB, ALDOA, ARSA, CLU, CPA4, CPE, CRISP3, CTSH, CTSV, DMBT1, HEXA, HEXB, KLK7, LAMP1, LAMP2, LTF, SERPINA1, SOD1, TF]
GO:0009897	external side of plasma membrane	5.2e-07	1.4e-06	5.39568	15	[ARSA, B2M, B4GALT1, CD14, CD44, CD59, CTSB, CTSV, IGHA1, IGHG1, IGHG2, IGHV3-23, IGKC, LAMP1, TF]
GO:0030141	secretory granule	1.9e-08	7.8e-08	5.30726	19	[ALB, ALDOA, ARSA, CLU, CPA4, CPE, CRISP3, CTSH, CTSV, DMBT1, HEXA, HEXB, KLK7, LAMP1, LAMP2, LTF, SERPINA1, SOD1, TF]

## Sheet: Cytoskeletal Rearangement
GOID	GOTerm	Term PValue	Term PValue Corrected with Benjamini-Hochberg	% Associated Genes	Nr. Genes	Associated Genes Found
GO:0005882	intermediate filament	1.5e-14	2.5e-13	10.1449	21	[CASP14, DSP, JUP, KRT1, KRT10, KRT14, KRT16, KRT17, KRT18, KRT19, KRT2, KRT25, KRT31, KRT5, KRT6A, KRT71, KRT77, KRT78, KRT81, KRT86, KRT9]
GO:0045111	intermediate filament cytoskeleton	6.5e-13	7.6e-12	8.4	21	[CASP14, DSP, JUP, KRT1, KRT10, KRT14, KRT16, KRT17, KRT18, KRT19, KRT2, KRT25, KRT31, KRT5, KRT6A, KRT71, KRT77, KRT78, KRT81, KRT86, KRT9]
GO:0045104	intermediate filament cytoskeleton organization	8.1e-11	5.9e-10	21.2766	10	[DSP, KRT14, KRT16, KRT17, KRT18, KRT25, KRT6A, KRT71, KRT9, SOD1]
GO:0045103	intermediate filament-based process	1e-10	7.1e-10	20.8333	10	[DSP, KRT14, KRT16, KRT17, KRT18, KRT25, KRT6A, KRT71, KRT9, SOD1]
GO:0060249	anatomical structure homeostasis	1.5e-08	6.5e-08	5.10204	20	[ACTB, ACTG1, ALB, ALDOA, AZGP1, B2M, CTSH, GAA, IGHA1, IGKC, KRT1, LCN1, LTF, LYZ, PIGR, PIP, PRDX1, SERPINA3, SOD1, TF]
GO:0022617	extracellular matrix disassembly	7.7e-08	2.6e-07	8.27586	12	[CAPN1, CD44, CTSB, CTSD, CTSV, FURIN, GSN, KLK7, LCP1, MELTF, NCSTN, PRSS1]
GO:0045109	intermediate filament organization	8.1e-08	2.7e-07	28.5714	6	[DSP, KRT14, KRT17, KRT25, KRT71, KRT9]
GO:0043163	cell envelope organization	1.3e-06	3.4e-06	100	3	[HRNR, TGM1, TGM3]
GO:0030198	extracellular matrix organization	3.4e-06	8e-06	4.14634	17	[ANXA2, B4GALT1, CAPN1, CD44, CTSB, CTSD, CTSV, DAG1, FMOD, FURIN, GSN, KLK7, LCP1, MELTF, NCSTN, PARK7, PRSS1]
GO:0043062	extracellular structure organization	3.5e-06	8.2e-06	4.13625	17	[ANXA2, B4GALT1, CAPN1, CD44, CTSB, CTSD, CTSV, DAG1, FMOD, FURIN, GSN, KLK7, LCP1, MELTF, NCSTN, PARK7, PRSS1]
GO:0007016	cytoskeletal anchoring at plasma membrane	0.00035	0.00054	23.0769	3	[DAG1, FLNB, JUP]
GO:0034332	adherens junction organization	0.0032	0.004	4.61538	6	[ACTB, ACTG1, APOD, DSP, JUP, VCL]
GO:1903053	regulation of extracellular matrix organization	0.0062	0.0072	8.82353	3	[DAG1, MELTF, PARK7]
GO:1903115	regulation of actin filament-based movement	0.0062	0.0072	8.82353	3	[DSC3, DSP, JUP]
GO:0044291	cell-cell contact zone	0.0083	0.0095	5.55556	4	[DSC3, DSP, JUP, VCL]
GO:0032432	actin filament bundle	0.035	0.036	4.61538	3	[FLNA, FLNB, LCP1]
GO:0030864	cortical actin cytoskeleton	0.039	0.04	4.41176	3	[GSN, KRT19, VCL]
GO:0004520	Adherens junction	0.048	0.049	4.05405	3	[ACTB, ACTG1, VCL]
GO:0033116	endoplasmic reticulum-Golgi intermediate compartment membrane	0.03	0.03	4.91803	3	[CD59, CTSC, SERPINA1]
GO:0030863	cortical cytoskeleton	0.021	0.022	4.21053	4	[FLNA, GSN, KRT19, VCL]
GO:0034113	heterotypic cell-cell adhesion	0.002	0.0027	8.16327	4	[CD44, DSC3, DSP, JUP]
GO:0005913	cell-cell adherens junction	0.00076	0.0011	7.69231	5	[DAG1, DSC3, DSP, JUP, VCL]
GO:0098632	protein binding involved in cell-cell adhesion	0.00035	0.00054	23.0769	3	[DSC3, DSP, JUP]
GO:0086080	protein binding involved in heterotypic cell-cell adhesion	0.0002	0.00033	27.2727	3	[DSC3, DSP, JUP]
GO:0051651	maintenance of location in cell	0.00022	0.00035	6.36364	7	[ALB, DAG1, FLNA, FLNB, GAA, GSN, JUP]
GO:0008061	chitin binding	7.1e-05	0.00012	37.5	3	[CHI3L1, CHI3L2, CTBS]
GO:0011583	Chitinase II	4.5e-05	8.3e-05	42.8571	3	[CHI3L1, CHI3L2, CTBS]
GO:0004568	chitinase activity	4.5e-05	8.3e-05	42.8571	3	[CHI3L1, CHI3L2, CTBS]
GO:0006030	chitin metabolic process	4.5e-05	8.3e-05	42.8571	3	[CHI3L1, CHI3L2, CTBS]
GO:0006032	chitin catabolic process	4.5e-05	8.3e-05	42.8571	3	[CHI3L1, CHI3L2, CTBS]
GO:0030057	desmosome	1.3e-08	5.7e-08	25.9259	7	[B4GALT1, DSC1, DSC3, DSG1, DSP, JUP, VCL]

## Sheet: Protein Metabolism
GOID	GOTerm	Term PValue	Term PValue Corrected with Benjamini-Hochberg	% Associated Genes	Nr. Genes	Associated Genes Found
GO:0030162	regulation of proteolysis	7.1e-20	2.9e-18	5.82781	44	[A2ML1, CD14, CD44, CD59, CLU, CST6, CSTA, CTSC, CTSH, FURIN, GSN, LCN1, LXN, MELTF, PARK7, PEBP1, PSMA1, PSMA3, PSMA4, PSMA5, PSMA6, PSMA7, PSMB2, PSMB4, PSMB5, REXO2, RPS27A, SERPINA1, SERPINA12, SERPINA3, SERPINA4, SERPINB1, SERPINB12, SERPINB13, SERPINB2, SERPINB3, SERPINB4, SERPINB6, SERPINB7, SERPINB8, SERPINI1, UBA52, UBB, UBC]
GO:0008233	peptidase activity	6.4e-17	2.3e-15	5.71429	38	[AGA, BLMH, CAPN1, CASP14, CPA4, CPE, CPM, CTSA, CTSB, CTSC, CTSD, CTSH, CTSV, DCD, DPP7, FURIN, GGH, KLK11, KLK7, KLK8, LTF, NCSTN, PARK7, PIP, PRCP, PRSS1, PRSS3, PRSS3P2, PSMA1, PSMA3, PSMA4, PSMA5, PSMA6, PSMA7, PSMB2, PSMB4, PSMB5, SCPEP1]
GO:0004867	serine-type endopeptidase inhibitor activity	7.4e-16	2.5e-14	17.1717	17	[A2ML1, FURIN, PEBP1, SERPINA1, SERPINA12, SERPINA3, SERPINA4, SERPINB1, SERPINB12, SERPINB13, SERPINB2, SERPINB3, SERPINB4, SERPINB6, SERPINB7, SERPINB8, SERPINI1]
GO:0061134	peptidase regulator activity	8.4e-16	2.6e-14	10.1322	23	[A2ML1, CST6, CSTA, CTSC, CTSH, FURIN, LCN1, LXN, PEBP1, SERPINA1, SERPINA12, SERPINA3, SERPINA4, SERPINB1, SERPINB12, SERPINB13, SERPINB2, SERPINB3, SERPINB4, SERPINB6, SERPINB7, SERPINB8, SERPINI1]
GO:0004866	endopeptidase inhibitor activity	9.1e-16	2.7e-14	11.6667	21	[A2ML1, CST6, CSTA, FURIN, LCN1, LXN, PEBP1, SERPINA1, SERPINA12, SERPINA3, SERPINA4, SERPINB1, SERPINB12, SERPINB13, SERPINB2, SERPINB3, SERPINB4, SERPINB6, SERPINB7, SERPINB8, SERPINI1]
GO:0010951	negative regulation of endopeptidase activity	1.9e-15	4.4e-14	9.16031	24	[A2ML1, CD44, CST6, CSTA, FURIN, LCN1, LXN, PARK7, PEBP1, REXO2, SERPINA1, SERPINA12, SERPINA3, SERPINA4, SERPINB1, SERPINB12, SERPINB13, SERPINB2, SERPINB3, SERPINB4, SERPINB6, SERPINB7, SERPINB8, SERPINI1]
GO:0061135	endopeptidase regulator activity	1.7e-15	4.4e-14	11.2903	21	[A2ML1, CST6, CSTA, FURIN, LCN1, LXN, PEBP1, SERPINA1, SERPINA12, SERPINA3, SERPINA4, SERPINB1, SERPINB12, SERPINB13, SERPINB2, SERPINB3, SERPINB4, SERPINB6, SERPINB7, SERPINB8, SERPINI1]
GO:0030414	peptidase inhibitor activity	2.4e-15	5.4e-14	11.1111	21	[A2ML1, CST6, CSTA, FURIN, LCN1, LXN, PEBP1, SERPINA1, SERPINA12, SERPINA3, SERPINA4, SERPINB1, SERPINB12, SERPINB13, SERPINB2, SERPINB3, SERPINB4, SERPINB6, SERPINB7, SERPINB8, SERPINI1]
GO:0010466	negative regulation of peptidase activity	4.8e-15	9.7e-14	8.79121	24	[A2ML1, CD44, CST6, CSTA, FURIN, LCN1, LXN, PARK7, PEBP1, REXO2, SERPINA1, SERPINA12, SERPINA3, SERPINA4, SERPINB1, SERPINB12, SERPINB13, SERPINB2, SERPINB3, SERPINB4, SERPINB6, SERPINB7, SERPINB8, SERPINI1]
GO:0070011	peptidase activity, acting on L-amino acid peptides	4.7e-15	1e-13	5.46875	35	[BLMH, CAPN1, CASP14, CPA4, CPE, CPM, CTSA, CTSB, CTSC, CTSD, CTSH, CTSV, DPP7, FURIN, GGH, KLK11, KLK7, KLK8, LTF, NCSTN, PIP, PRCP, PRSS1, PRSS3, PRSS3P2, PSMA1, PSMA3, PSMA4, PSMA5, PSMA6, PSMA7, PSMB2, PSMB4, PSMB5, SCPEP1]
GO:0052548	regulation of endopeptidase activity	9.2e-15	1.7e-13	6.94789	28	[A2ML1, CD14, CD44, CST6, CSTA, CTSH, FURIN, GSN, LCN1, LXN, PARK7, PEBP1, PSMA3, REXO2, SERPINA1, SERPINA12, SERPINA3, SERPINA4, SERPINB1, SERPINB12, SERPINB13, SERPINB2, SERPINB3, SERPINB4, SERPINB6, SERPINB7, SERPINB8, SERPINI1]
GO:0052547	regulation of peptidase activity	3.3e-14	5.2e-13	6.60377	28	[A2ML1, CD14, CD44, CST6, CSTA, CTSH, FURIN, GSN, LCN1, LXN, PARK7, PEBP1, PSMA3, REXO2, SERPINA1, SERPINA12, SERPINA3, SERPINA4, SERPINB1, SERPINB12, SERPINB13, SERPINB2, SERPINB3, SERPINB4, SERPINB6, SERPINB7, SERPINB8, SERPINI1]
GO:0045861	negative regulation of proteolysis	1.4e-12	1.4e-11	6.45995	25	[A2ML1, CD44, CD59, CST6, CSTA, FURIN, LCN1, LXN, PARK7, PEBP1, REXO2, SERPINA1, SERPINA12, SERPINA3, SERPINA4, SERPINB1, SERPINB12, SERPINB13, SERPINB2, SERPINB3, SERPINB4, SERPINB6, SERPINB7, SERPINB8, SERPINI1]
GO:0045862	positive regulation of proteolysis	1e-09	5.8e-09	5.66038	21	[CD14, CLU, CTSC, CTSH, FURIN, GSN, MELTF, PSMA1, PSMA3, PSMA4, PSMA5, PSMA6, PSMA7, PSMB2, PSMB4, PSMB5, RPS27A, SERPINB3, UBA52, UBB, UBC]
GO:1903052	positive regulation of proteolysis involved in cellular protein catabolic process	1e-09	5.8e-09	8.57143	15	[CLU, CTSC, PSMA1, PSMA3, PSMA4, PSMA5, PSMA6, PSMA7, PSMB2, PSMB4, PSMB5, RPS27A, UBA52, UBB, UBC]
GO:0008236	serine-type peptidase activity	1.1e-09	6.3e-09	7.80488	16	[CPE, CPM, CTSA, CTSC, CTSH, DPP7, FURIN, KLK11, KLK7, KLK8, LTF, PRCP, PRSS1, PRSS3, PRSS3P2, SCPEP1]
GO:0004180	carboxypeptidase activity	1.6e-09	8.4e-09	19.5652	9	[BLMH, CPA4, CPE, CPM, CTSA, CTSV, DPP7, PRCP, SCPEP1]
GO:0008238	exopeptidase activity	8.8e-08	2.8e-07	9.2437	11	[BLMH, CPA4, CPE, CPM, CTSA, CTSH, CTSV, DPP7, GGH, PRCP, SCPEP1]
GO:0016485	protein processing	5e-07	1.4e-06	4.77528	17	[CD14, CD59, CPA4, CPE, CPM, CTSH, CTSV, FURIN, GSN, MELTF, NCSTN, PRSS3, PSMA7, RPS27A, UBA52, UBB, UBC]
GO:0031396	regulation of protein ubiquitination	8.8e-07	2.3e-06	5.17241	15	[CLU, PARK7, PSMA1, PSMA3, PSMA4, PSMA5, PSMA6, PSMA7, PSMB2, PSMB4, PSMB5, RPS27A, UBA52, UBB, UBC]
GO:0004252	serine-type endopeptidase activity	2.5e-05	4.8e-05	5.74713	10	[CTSC, CTSH, FURIN, KLK11, KLK7, KLK8, LTF, PRSS1, PRSS3, PRSS3P2]
GO:0004197	cysteine-type endopeptidase activity	5.1e-05	9.2e-05	8.04598	7	[BLMH, CAPN1, CASP14, CTSB, CTSC, CTSH, CTSV]
GO:0004177	aminopeptidase activity	0.00015	0.00024	10.8696	5	[BLMH, CTSH, CTSV, DPP7, PRCP]
GO:0030203	glycosaminoglycan metabolic process	0.00015	0.00025	5.11364	9	[B4GALT1, CD44, FMOD, GLB1, GNS, HEXA, HEXB, IDS, SGSH]
GO:0046365	monosaccharide catabolic process	0.00019	0.00032	7.89474	6	[ALDOA, ALDOC, GAPDH, GLB1, NUDT5, TPI1]
GO:0004869	cysteine-type endopeptidase inhibitor activity	0.00057	0.00084	8.19672	5	[CST6, CSTA, LCN1, SERPINB13, SERPINB3]
GO:1903319	positive regulation of protein maturation	0.0015	0.002	14.2857	3	[GSN, MELTF, PSMA7]
GO:0043621	protein self-association	0.0019	0.0026	8.33333	4	[AGA, CTSB, CTSC, MDH2]
GO:0045185	maintenance of protein location	0.006	0.007	4.80769	5	[DAG1, FLNA, FLNB, GSN, JUP]
GO:0000620	Pyruvate metabolism	0.0097	0.011	7.5	3	[ALDH7A1, MDH2, ME1]
GO:1903317	regulation of protein maturation	0.015	0.016	4.65116	4	[CD59, GSN, MELTF, PSMA7]
GO:0000330	Arginine and proline metabolism	0.017	0.019	6	3	[ALDH7A1, ARG1, GOT1]
GO:0070003	threonine-type peptidase activity	5.5e-13	6.8e-12	42.8571	9	[PSMA1, PSMA3, PSMA4, PSMA5, PSMA6, PSMA7, PSMB2, PSMB4, PSMB5]
GO:0004298	threonine-type endopeptidase activity	5.5e-13	6.8e-12	42.8571	9	[PSMA1, PSMA3, PSMA4, PSMA5, PSMA6, PSMA7, PSMB2, PSMB4, PSMB5]
GO:0005996	monosaccharide metabolic process	1.1e-08	5.1e-08	5.4755	19	[ALDOA, ALDOC, APOD, B4GALT1, GAA, GAPDH, GLB1, GOT1, KRT17, MAN2B2, MDH2, NUDT5, RPS27A, SERPINA12, TALDO1, TPI1, UBA52, UBB, UBC]
GO:0004185	serine-type carboxypeptidase activity	1.9e-08	7.7e-08	35.2941	6	[CPE, CPM, CTSA, DPP7, PRCP, SCPEP1]
GO:0042176	regulation of protein catabolic process	3.3e-08	1.2e-07	4.87805	20	[ANXA2, CLU, CTSC, FLNA, FURIN, PARK7, PSMA1, PSMA3, PSMA4, PSMA5, PSMA6, PSMA7, PSMB2, PSMB4, PSMB5, RPS27A, SERPINB12, UBA52, UBB, UBC]
GO:1903050	regulation of proteolysis involved in cellular protein catabolic process	3.3e-08	1.2e-07	6.17761	16	[CLU, CTSC, PARK7, PSMA1, PSMA3, PSMA4, PSMA5, PSMA6, PSMA7, PSMB2, PSMB4, PSMB5, RPS27A, UBA52, UBB, UBC]
GO:0045732	positive regulation of protein catabolic process	5.6e-08	2e-07	5.94796	16	[CLU, CTSC, FURIN, PSMA1, PSMA3, PSMA4, PSMA5, PSMA6, PSMA7, PSMB2, PSMB4, PSMB5, RPS27A, UBA52, UBB, UBC]
GO:0033238	regulation of cellular amine metabolic process	7.3e-08	2.5e-07	10.8696	10	[PARK7, PSMA1, PSMA3, PSMA4, PSMA5, PSMA6, PSMA7, PSMB2, PSMB4, PSMB5]
GO:0070008	serine-type exopeptidase activity	1.1e-07	3.5e-07	27.2727	6	[CPE, CPM, CTSA, DPP7, PRCP, SCPEP1]
GO:0044106	cellular amine metabolic process	1.1e-07	3.6e-07	6.07287	15	[ALDH7A1, ARG1, GOT1, PARK7, PLB1, PLBD1, PSMA1, PSMA3, PSMA4, PSMA5, PSMA6, PSMA7, PSMB2, PSMB4, PSMB5]
GO:0006576	cellular biogenic amine metabolic process	1.2e-07	3.8e-07	6.54206	14	[ALDH7A1, ARG1, GOT1, PLB1, PLBD1, PSMA1, PSMA3, PSMA4, PSMA5, PSMA6, PSMA7, PSMB2, PSMB4, PSMB5]
GO:0009308	amine metabolic process	2e-07	5.9e-07	5.81395	15	[ALDH7A1, ARG1, GOT1, PARK7, PLB1, PLBD1, PSMA1, PSMA3, PSMA4, PSMA5, PSMA6, PSMA7, PSMB2, PSMB4, PSMB5]
GO:0051604	protein maturation	2.6e-07	7.7e-07	4.72441	18	[AGA, CD14, CD59, CPA4, CPE, CPM, CTSH, CTSV, FURIN, GSN, MELTF, NCSTN, PRSS3, PSMA7, RPS27A, UBA52, UBB, UBC]
GO:0031647	regulation of protein stability	2.4e-06	5.7e-06	5.50847	13	[CLU, CTSA, CTSH, DSC3, DSG1, FLNA, GAPDH, GSN, IFI30, LAMP1, LAMP2, PARK7, TF]
GO:0072376	protein activation cascade	2.6e-06	6.3e-06	7.40741	10	[CD59, CLU, IGHA1, IGHG1, IGHG2, IGHV3-23, IGKC, KRT1, PRCP, PSMA7]
GO:1903320	regulation of protein modification by small protein conjugation or removal	2.1e-06	5.1e-06	4.82315	15	[CLU, PARK7, PSMA1, PSMA3, PSMA4, PSMA5, PSMA6, PSMA7, PSMB2, PSMB4, PSMB5, RPS27A, UBA52, UBB, UBC]
GO:0050821	protein stabilization	2.6e-05	5e-05	6.42857	9	[CLU, DSC3, DSG1, FLNA, GAPDH, IFI30, LAMP1, LAMP2, PARK7]
GO:0005839	proteasome core complex	3.2e-13	4.3e-12	45	9	[PSMA1, PSMA3, PSMA4, PSMA5, PSMA6, PSMA7, PSMB2, PSMB4, PSMB5]
GO:0004175	endopeptidase activity	5.3e-13	6.7e-12	6.15034	27	[BLMH, CAPN1, CASP14, CTSB, CTSC, CTSD, CTSH, CTSV, FURIN, KLK11, KLK7, KLK8, LTF, NCSTN, PIP, PRSS1, PRSS3, PRSS3P2, PSMA1, PSMA3, PSMA4, PSMA5, PSMA6, PSMA7, PSMB2, PSMB4, PSMB5]
GO:0004857	enzyme inhibitor activity	1.6e-10	1e-09	5.66502	23	[A2ML1, ANXA2, CST6, CSTA, FURIN, LCN1, LXN, PEBP1, REXO2, SERPINA1, SERPINA12, SERPINA3, SERPINA4, SERPINB1, SERPINB12, SERPINB13, SERPINB2, SERPINB3, SERPINB4, SERPINB6, SERPINB7, SERPINB8, SERPINI1]
GO:0006026	aminoglycan catabolic process	3.4e-10	2e-09	15.493	11	[CD44, CHI3L1, CHI3L2, CTBS, FMOD, GLB1, GNS, HEXA, HEXB, IDS, SGSH]
GO:0000511	Other glycan degradation	5.3e-10	3.1e-09	38.8889	7	[AGA, GLB1, HEXA, HEXB, MAN2B2, MANBA, NEU2]
GO:1901565	organonitrogen compound catabolic process	1.6e-08	6.7e-08	5.08906	20	[ALDH7A1, ARG1, CAT, CD44, CHI3L1, CHI3L2, CTBS, CTSH, DTD1, FMOD, GLA, GLB1, GM2A, GNS, GOT1, HEXA, HEXB, IDS, NEU2, SGSH]
GO:0019318	hexose metabolic process	3.7e-08	1.4e-07	5.72391	17	[ALDOA, ALDOC, APOD, B4GALT1, GAA, GAPDH, GLB1, GOT1, KRT17, MAN2B2, MDH2, RPS27A, SERPINA12, TPI1, UBA52, UBB, UBC]
GO:0000531	Glycosaminoglycan degradation	4.1e-08	1.5e-07	31.5789	6	[GLB1, GNS, HEXA, HEXB, IDS, SGSH]
GO:0010038	response to metal ion	4.6e-08	1.7e-07	5.02645	19	[ALAD, ALB, ARG1, B2M, CAT, CD14, CLU, GGH, GSN, GSS, HRNR, IL1A, KRT10, KRT14, MELTF, PARK7, SOD1, SOD3, TF]
GO:1990267	response to transition metal nanoparticle	4.9e-08	1.7e-07	7.7381	13	[ALAD, ALB, ARG1, ARSA, B2M, GGH, IL1A, KRT14, NUCB1, PARK7, SOD1, SOD3, TF]
GO:1903322	positive regulation of protein modification by small protein conjugation or removal	6.3e-08	2.2e-07	6.89655	14	[CLU, PSMA1, PSMA3, PSMA4, PSMA5, PSMA6, PSMA7, PSMB2, PSMB4, PSMB5, RPS27A, UBA52, UBB, UBC]
GO:0046686	response to cadmium ion	7.1e-08	2.4e-07	16	8	[ALAD, ARG1, B2M, CAT, GSN, GSS, MELTF, SOD1]
GO:0031331	positive regulation of cellular catabolic process	1.8e-07	5.6e-07	5.12048	17	[CLU, CTSC, FURIN, PARK7, PSMA1, PSMA3, PSMA4, PSMA5, PSMA6, PSMA7, PSMB2, PSMB4, PSMB5, RPS27A, UBA52, UBB, UBC]
GO:0016051	carbohydrate biosynthetic process	2.8e-07	8e-07	6.11354	14	[ALDOA, ALDOC, B4GALT1, GAPDH, GOT1, KRT17, MDH2, RPS27A, SERPINA12, TALDO1, TPI1, UBA52, UBB, UBC]
GO:0016052	carbohydrate catabolic process	3.2e-07	9.1e-07	7.27273	12	[ALDOA, ALDOC, CTBS, GAA, GAPDH, GLB1, GM2A, HEXB, NAGA, NEU2, NUDT5, TPI1]
GO:0015929	hexosaminidase activity	4.3e-07	1.2e-06	33.3333	5	[CD44, GM2A, HEXA, HEXB, NAGA]
GO:0006027	glycosaminoglycan catabolic process	5.1e-07	1.4e-06	12.5	8	[CD44, FMOD, GLB1, GNS, HEXA, HEXB, IDS, SGSH]
GO:0009311	oligosaccharide metabolic process	5.8e-07	1.5e-06	12.3077	8	[B4GALT1, CTBS, GAA, GLA, GM2A, HEXB, MAN1A1, NEU2]
GO:0019377	glycolipid catabolic process	6.2e-07	1.6e-06	31.25	5	[GLA, GM2A, HEXB, NAGA, NEU2]
GO:0006664	glycolipid metabolic process	1.1e-06	2.9e-06	8.13008	10	[ARSA, CTSA, GLA, GLB1, GM2A, HEXA, HEXB, NAGA, NEU2, PSAP]
GO:0006022	aminoglycan metabolic process	1.1e-06	3e-06	6.45161	12	[B4GALT1, CD44, CHI3L1, CHI3L2, CTBS, FMOD, GLB1, GNS, HEXA, HEXB, IDS, SGSH]
GO:0044724	single-organism carbohydrate catabolic process	1.4e-06	3.6e-06	7.00637	11	[ALDOA, ALDOC, CTBS, GAA, GAPDH, GLB1, GM2A, HEXB, NEU2, NUDT5, TPI1]
GO:0009313	oligosaccharide catabolic process	1.7e-06	4.3e-06	44.4444	4	[CTBS, GM2A, HEXB, NEU2]
GO:0046364	monosaccharide biosynthetic process	4e-06	9.2e-06	8.10811	9	[ALDOA, ALDOC, GAPDH, GOT1, KRT17, MDH2, SERPINA12, TALDO1, TPI1]
GO:0010565	regulation of cellular ketone metabolic process	5.4e-06	1.2e-05	5.55556	12	[NUCB2, PARK7, PSMA1, PSMA3, PSMA4, PSMA5, PSMA6, PSMA7, PSMB2, PSMB4, PSMB5, SERPINA12]
GO:0008484	sulfuric ester hydrolase activity	3.1e-05	5.8e-05	23.5294	4	[ARSA, GNS, IDS, SGSH]
GO:0051920	peroxiredoxin activity	4.5e-05	8.3e-05	42.8571	3	[PARK7, PRDX1, PRDX2]
GO:0019362	pyridine nucleotide metabolic process	5.3e-05	9.6e-05	5.88235	9	[ALDOA, ALDOC, GAPDH, IDH1, MDH2, ME1, RPIA, TALDO1, TPI1]
GO:0046496	nicotinamide nucleotide metabolic process	5.3e-05	9.6e-05	5.88235	9	[ALDOA, ALDOC, GAPDH, IDH1, MDH2, ME1, RPIA, TALDO1, TPI1]
GO:0072524	pyridine-containing compound metabolic process	8.2e-05	0.00014	5.55556	9	[ALDOA, ALDOC, GAPDH, IDH1, MDH2, ME1, RPIA, TALDO1, TPI1]
GO:0042180	cellular ketone metabolic process	9.9e-05	0.00017	4.13793	12	[NUCB2, PARK7, PSMA1, PSMA3, PSMA4, PSMA5, PSMA6, PSMA7, PSMB2, PSMB4, PSMB5, SERPINA12]
GO:1901072	glucosamine-containing compound catabolic process	0.0001	0.00018	33.3333	3	[CHI3L1, CHI3L2, CTBS]
GO:1903510	mucopolysaccharide metabolic process	0.00012	0.00021	5.97015	8	[B4GALT1, CD44, FMOD, GLB1, GNS, HEXA, HEXB, IDS]
GO:0034637	cellular carbohydrate biosynthetic process	0.00041	0.00062	6.89655	6	[B4GALT1, GOT1, RPS27A, UBA52, UBB, UBC]
GO:0015923	mannosidase activity	0.00055	0.00082	20	3	[MAN1A1, MAN2B2, MANBA]
GO:0006081	cellular aldehyde metabolic process	0.00058	0.00087	6.45161	6	[ALDH7A1, IDH1, PARK7, RPIA, TALDO1, TPI1]
GO:0016830	carbon-carbon lyase activity	0.00061	0.0009	8.06452	5	[ALDOA, ALDOC, FAHD1, GOT1, ME1]
GO:0006107	oxaloacetate metabolic process	0.00067	0.00098	18.75	3	[GOT1, KRT17, MDH2]
GO:0010954	positive regulation of protein processing	0.0013	0.0018	15	3	[GSN, MELTF, PSMA7]
GO:0042398	cellular modified amino acid biosynthetic process	0.0036	0.0044	7.01754	4	[ALDH7A1, GGCT, GSS, PARK7]
GO:0010043	response to zinc ion	0.0046	0.0055	6.55738	4	[ALAD, ARG1, GGH, KRT14]
GO:0004181	metallocarboxypeptidase activity	0.0047	0.0057	9.67742	3	[CPA4, CPE, CPM]
GO:0055076	transition metal ion homeostasis	0.005	0.0059	4.22535	6	[B2M, LCN2, LTF, MELTF, SOD1, TF]
GO:0006029	proteoglycan metabolic process	0.0053	0.0062	4.9505	5	[CANT1, HEXA, HEXB, IDS, SGSH]
GO:0044264	cellular polysaccharide metabolic process	0.0065	0.0075	4.71698	5	[GAA, RPS27A, UBA52, UBB, UBC]
GO:0071248	cellular response to metal ion	0.0065	0.0076	4	6	[ALAD, B2M, GSN, KRT10, SOD1, TF]
GO:0033692	cellular polysaccharide biosynthetic process	0.0083	0.0095	5.55556	4	[RPS27A, UBA52, UBB, UBC]
GO:0010039	response to iron ion	0.0084	0.0096	7.89474	3	[ALAD, B2M, TF]
GO:0005976	polysaccharide metabolic process	0.01	0.012	4.16667	5	[GAA, RPS27A, UBA52, UBB, UBC]
GO:0006040	amino sugar metabolic process	0.011	0.013	6.97674	3	[CHI3L1, CHI3L2, CTBS]
GO:0000271	polysaccharide biosynthetic process	0.013	0.014	4.87805	4	[RPS27A, UBA52, UBB, UBC]
GO:0048029	monosaccharide binding	0.013	0.014	4.81928	4	[ALDOA, MANBA, RPIA, TALDO1]
GO:0070613	regulation of protein processing	0.014	0.015	4.70588	4	[CD59, GSN, MELTF, PSMA7]
GO:0030145	manganese ion binding	0.021	0.022	5.55556	3	[ARG1, B4GALT1, ME1]
GO:0008235	metalloexopeptidase activity	0.024	0.025	5.35714	3	[CPA4, CPE, CPM]
GO:0030204	chondroitin sulfate metabolic process	0.026	0.027	5.17241	3	[HEXA, HEXB, IDS]
GO:0014075	response to amine	0.027	0.028	5.08475	3	[ARG1, CTSB, SOD1]
GO:0006826	iron ion transport	0.027	0.028	5.08475	3	[B2M, MELTF, TF]
GO:0050654	chondroitin sulfate proteoglycan metabolic process	0.03	0.03	4.91803	3	[HEXA, HEXB, IDS]
GO:0005975	carbohydrate metabolic process	1.3e-15	3.6e-14	4.28705	46	[ALDOA, ALDOC, APOD, B4GALT1, CD44, CD59, CHI3L1, CHI3L2, COPB2, CTBS, CTSA, CTSC, FMOD, GAA, GALNT7, GAPDH, GLA, GLB1, GM2A, GNS, GOT1, HEXA, HEXB, IDH1, IDS, KRT17, MAN1A1, MAN2B2, MANBA, MDH2, ME1, MUCL1, NAGA, NEU2, NUDT5, RPIA, RPS27A, SERPINA1, SERPINA12, SGSH, SIAE, TALDO1, TPI1, UBA52, UBB, UBC]
GO:0043086	negative regulation of catalytic activity	7.9e-14	1.1e-12	4.3573	40	[A2ML1, ANXA2, CD44, CST6, CSTA, FURIN, GLA, LCN1, LTF, LXN, PARK7, PEBP1, PSMA1, PSMA3, PSMA4, PSMA5, PSMA6, PSMA7, PSMB2, PSMB4, PSMB5, REXO2, RPS27A, SERPINA1, SERPINA12, SERPINA3, SERPINA4, SERPINB1, SERPINB12, SERPINB13, SERPINB2, SERPINB3, SERPINB4, SERPINB6, SERPINB7, SERPINB8, SERPINI1, UBA52, UBB, UBC]
GO:0019773	proteasome core complex, alpha-subunit complex	4.7e-11	3.6e-10	75	6	[PSMA1, PSMA3, PSMA4, PSMA5, PSMA6, PSMA7]
GO:1903362	regulation of cellular protein catabolic process	2.4e-09	1.2e-08	6.42857	18	[ANXA2, CLU, CTSC, FURIN, PARK7, PSMA1, PSMA3, PSMA4, PSMA5, PSMA6, PSMA7, PSMB2, PSMB4, PSMB5, RPS27A, UBA52, UBB, UBC]
GO:1901136	carbohydrate derivative catabolic process	3.1e-09	1.5e-08	7.93651	15	[CD44, CHI3L1, CHI3L2, CTBS, FMOD, GLA, GLB1, GM2A, GNS, HEXA, HEXB, IDS, NAGA, NEU2, SGSH]
GO:1903364	positive regulation of cellular protein catabolic process	3.3e-09	1.6e-08	7.89474	15	[CLU, CTSC, PSMA1, PSMA3, PSMA4, PSMA5, PSMA6, PSMA7, PSMB2, PSMB4, PSMB5, RPS27A, UBA52, UBB, UBC]
GO:0006521	regulation of cellular amino acid metabolic process	3.7e-09	1.8e-08	14.7059	10	[PARK7, PSMA1, PSMA3, PSMA4, PSMA5, PSMA6, PSMA7, PSMB2, PSMB4, PSMB5]
GO:1903321	negative regulation of protein modification by small protein conjugation or removal	4.5e-09	2.1e-08	8.48485	14	[PARK7, PSMA1, PSMA3, PSMA4, PSMA5, PSMA6, PSMA7, PSMB2, PSMB4, PSMB5, RPS27A, UBA52, UBB, UBC]
GO:0006595	polyamine metabolic process	9.2e-09	4e-08	11.4583	11	[ARG1, GOT1, PSMA1, PSMA3, PSMA4, PSMA5, PSMA6, PSMA7, PSMB2, PSMB4, PSMB5]
GO:0006611	protein export from nucleus	0.027	0.028	5.08475	3	[PARK7, REXO2, TXN]
GO:0033013	tetrapyrrole metabolic process	0.038	0.038	4.47761	3	[ALAD, PRSS1, PRSS3]
GO:0005796	Golgi lumen	0.021	0.022	4.21053	4	[FMOD, FURIN, MUCL1, SOD3]
GO:0051087	chaperone binding	0.014	0.015	4.7619	4	[ALB, CLU, CTSC, SOD1]
GO:0000270	Cysteine and methionine metabolism	0.013	0.014	6.66667	3	[GOT1, GSS, MDH2]
GO:0030212	hyaluronan metabolic process	0.011	0.013	6.97674	3	[CD44, HEXA, HEXB]
GO:0016835	carbon-oxygen lyase activity	0.012	0.013	4.93827	4	[ALAD, CA6, HSD17B4, PARK7]
GO:0043648	dicarboxylic acid metabolic process	0.01	0.012	4.16667	5	[GOT1, IDH1, KRT17, MDH2, ME1]
GO:0008234	cysteine-type peptidase activity	0.0034	0.0042	4	7	[BLMH, CAPN1, CASP14, CTSB, CTSC, CTSH, CTSV]
GO:0006098	pentose-phosphate shunt	0.0017	0.0023	13.6364	3	[RPIA, TALDO1, TPI1]
GO:0030214	hyaluronan catabolic process	0.00096	0.0013	16.6667	3	[CD44, HEXA, HEXB]
GO:0046689	response to mercury ion	0.0011	0.0015	15.7895	3	[ALAD, ALB, PARK7]
GO:0050909	sensory perception of taste	0.0012	0.0017	6.94444	5	[AZGP1, CA6, LCN1, PIGR, PIP]
GO:0019320	hexose catabolic process	0.00076	0.0011	7.69231	5	[ALDOA, ALDOC, GAPDH, GLB1, TPI1]
GO:0046688	response to copper ion	0.00046	0.00069	12.1212	4	[IL1A, PARK7, SOD1, SOD3]
GO:0001909	leukocyte mediated cytotoxicity	0.00049	0.00074	6.66667	6	[B2M, CTSC, CTSH, LAMP1, PRDX1, SERPINB4]
GO:0006801	superoxide metabolic process	0.00052	0.00079	8.33333	5	[PARK7, PRDX1, PRDX2, SOD1, SOD3]
GO:0005507	copper ion binding	0.00052	0.00079	8.33333	5	[ALB, IL1A, PARK7, SOD1, SOD3]
GO:0099587	inorganic ion import into cell	0.00055	0.00082	20	3	[B2M, CLU, TF]
GO:0098659	inorganic cation import into cell	0.00055	0.00082	20	3	[B2M, CLU, TF]
GO:0098754	detoxification	7.3e-05	0.00012	7.6087	7	[ALB, CAT, PARK7, PRDX1, PRDX2, SOD1, SOD3]
GO:0045471	response to ethanol	7.9e-05	0.00013	5.59006	9	[ALAD, ARSA, CAT, CD14, CTSB, GGH, GSN, NEU2, SOD1]
GO:0007219	Notch signaling pathway	2.9e-05	5.4e-05	5.11628	11	[B4GALT1, DNER, FURIN, GOT1, KRT19, LFNG, NCSTN, RPS27A, UBA52, UBB, UBC]
GO:0008543	fibroblast growth factor receptor signaling pathway	1.6e-05	3.2e-05	4.32099	14	[PEBP1, PSMA1, PSMA3, PSMA4, PSMA5, PSMA6, PSMA7, PSMB2, PSMB4, PSMB5, RPS27A, UBA52, UBB, UBC]
GO:0019319	hexose biosynthetic process	1.6e-05	3.2e-05	7.92079	8	[ALDOA, ALDOC, GAPDH, GOT1, KRT17, MDH2, SERPINA12, TPI1]
GO:0006517	protein deglycosylation	1.8e-05	3.5e-05	26.6667	4	[AGA, MAN1A1, MAN2B2, PARK7]
GO:0030111	regulation of Wnt signaling pathway	2.3e-05	4.5e-05	4.1791	14	[JUP, PSMA1, PSMA3, PSMA4, PSMA5, PSMA6, PSMA7, PSMB2, PSMB4, PSMB5, RPS27A, UBA52, UBB, UBC]
GO:0044344	cellular response to fibroblast growth factor stimulus	9.5e-06	2e-05	4.26136	15	[CD44, PEBP1, PSMA1, PSMA3, PSMA4, PSMA5, PSMA6, PSMA7, PSMB2, PSMB4, PSMB5, RPS27A, UBA52, UBB, UBC]
GO:0060070	canonical Wnt signaling pathway	1.1e-05	2.2e-05	4.47284	14	[JUP, PSMA1, PSMA3, PSMA4, PSMA5, PSMA6, PSMA7, PSMB2, PSMB4, PSMB5, RPS27A, UBA52, UBB, UBC]
GO:0044273	sulfur compound catabolic process	1.1e-05	2.3e-05	13.0435	6	[FMOD, GLB1, GNS, HEXA, HEXB, IDS]
GO:0004563	beta-N-acetylhexosaminidase activity	1.3e-05	2.6e-05	60	3	[GM2A, HEXA, HEXB]
GO:0071774	response to fibroblast growth factor	1.3e-05	2.7e-05	4.13223	15	[CD44, PEBP1, PSMA1, PSMA3, PSMA4, PSMA5, PSMA6, PSMA7, PSMB2, PSMB4, PSMB5, RPS27A, UBA52, UBB, UBC]
GO:0048011	neurotrophin TRK receptor signaling pathway	5.2e-06	1.1e-05	4.01891	17	[AP2B1, FURIN, NCSTN, PEBP1, PSMA1, PSMA3, PSMA4, PSMA5, PSMA6, PSMA7, PSMB2, PSMB4, PSMB5, RPS27A, UBA52, UBB, UBC]
GO:0007173	epidermal growth factor receptor signaling pathway	5.3e-06	1.1e-05	4.22164	16	[AP2B1, PEBP1, PIGR, PSMA1, PSMA3, PSMA4, PSMA5, PSMA6, PSMA7, PSMB2, PSMB4, PSMB5, RPS27A, UBA52, UBB, UBC]
GO:0051348	negative regulation of transferase activity	6.3e-06	1.3e-05	4.16667	16	[PARK7, PSMA1, PSMA3, PSMA4, PSMA5, PSMA6, PSMA7, PSMB2, PSMB4, PSMB5, REXO2, RPS27A, SERPINB3, UBA52, UBB, UBC]
GO:0038127	ERBB signaling pathway	6.7e-06	1.4e-05	4.14508	16	[AP2B1, PEBP1, PIGR, PSMA1, PSMA3, PSMA4, PSMA5, PSMA6, PSMA7, PSMB2, PSMB4, PSMB5, RPS27A, UBA52, UBB, UBC]
GO:0009896	positive regulation of catabolic process	2.3e-06	5.7e-06	4.26065	17	[CLU, CTSC, FURIN, PARK7, PSMA1, PSMA3, PSMA4, PSMA5, PSMA6, PSMA7, PSMB2, PSMB4, PSMB5, RPS27A, UBA52, UBB, UBC]
GO:0030178	negative regulation of Wnt signaling pathway	4.9e-07	1.4e-06	6.34146	13	[PSMA1, PSMA3, PSMA4, PSMA5, PSMA6, PSMA7, PSMB2, PSMB4, PSMB5, RPS27A, UBA52, UBB, UBC]
GO:0000186	activation of MAPKK activity	6e-07	1.6e-06	5.7377	14	[PEBP1, PSMA1, PSMA3, PSMA4, PSMA5, PSMA6, PSMA7, PSMB2, PSMB4, PSMB5, RPS27A, UBA52, UBB, UBC]
GO:0060828	regulation of canonical Wnt signaling pathway	1e-06	2.8e-06	5.46875	14	[JUP, PSMA1, PSMA3, PSMA4, PSMA5, PSMA6, PSMA7, PSMB2, PSMB4, PSMB5, RPS27A, UBA52, UBB, UBC]
GO:0090090	negative regulation of canonical Wnt signaling pathway	6.9e-08	2.4e-07	7.51445	13	[PSMA1, PSMA3, PSMA4, PSMA5, PSMA6, PSMA7, PSMB2, PSMB4, PSMB5, RPS27A, UBA52, UBB, UBC]
GO:0002020	protease binding	1e-08	4.4e-08	9.91736	12	[ANXA2, CSTA, FURIN, LCN2, PARK7, RPS27A, SERPINA1, SERPINB13, SERPINB3, SERPINB4, SERPINB6, UBC]
GO:0090263	positive regulation of canonical Wnt signaling pathway	5.7e-10	3.3e-09	9.92908	14	[JUP, PSMA1, PSMA3, PSMA4, PSMA5, PSMA6, PSMA7, PSMB2, PSMB4, PSMB5, RPS27A, UBA52, UBB, UBC]
GO:0051340	regulation of ligase activity	7.5e-10	4.3e-09	9.72222	14	[PARK7, PSMA1, PSMA3, PSMA4, PSMA5, PSMA6, PSMA7, PSMB2, PSMB4, PSMB5, RPS27A, UBA52, UBB, UBC]
GO:0002223	stimulatory C-type lectin receptor signaling pathway	1.3e-09	7.1e-09	10.4	13	[PSMA1, PSMA3, PSMA4, PSMA5, PSMA6, PSMA7, PSMB2, PSMB4, PSMB5, RPS27A, UBA52, UBB, UBC]
GO:0017171	serine hydrolase activity	1.4e-09	7.6e-09	7.69231	16	[CPE, CPM, CTSA, CTSC, CTSH, DPP7, FURIN, KLK11, KLK7, KLK8, LTF, PRCP, PRSS1, PRSS3, PRSS3P2, SCPEP1]
GO:0051351	positive regulation of ligase activity	1.6e-10	1.1e-09	12.2642	13	[PSMA1, PSMA3, PSMA4, PSMA5, PSMA6, PSMA7, PSMB2, PSMB4, PSMB5, RPS27A, UBA52, UBB, UBC]
GO:0051352	negative regulation of ligase activity	1e-11	8.6e-11	13.3333	14	[PARK7, PSMA1, PSMA3, PSMA4, PSMA5, PSMA6, PSMA7, PSMB2, PSMB4, PSMB5, RPS27A, UBA52, UBB, UBC]
GO:0051346	negative regulation of hydrolase activity	2e-11	1.6e-10	5.70776	25	[A2ML1, CD44, CST6, CSTA, FURIN, LCN1, LTF, LXN, PARK7, PEBP1, REXO2, SERPINA1, SERPINA12, SERPINA3, SERPINA4, SERPINB1, SERPINB12, SERPINB13, SERPINB2, SERPINB3, SERPINB4, SERPINB6, SERPINB7, SERPINB8, SERPINI1]
GO:0038061	NIK/NF-kappaB signaling	3.2e-11	2.5e-10	12.2807	14	[CHI3L1, PSMA1, PSMA3, PSMA4, PSMA5, PSMA6, PSMA7, PSMB2, PSMB4, PSMB5, RPS27A, UBA52, UBB, UBC]
GO:0051351	positive regulation of ligase activity	1.6e-10	1.1e-09	12.2642	13	[PSMA1, PSMA3, PSMA4, PSMA5, PSMA6, PSMA7, PSMB2, PSMB4, PSMB5, RPS27A, UBA52, UBB, UBC]
GO:0016798	hydrolase activity, acting on glycosyl bonds	7.1e-13	7.9e-12	12.6984	16	[CD44, CHI3L1, CHI3L2, CTBS, GAA, GLA, GLB1, GM2A, HEXA, HEXB, LYZ, MAN1A1, MAN2B2, MANBA, NAGA, NEU2]
GO:0004553	hydrolase activity, hydrolyzing O-glycosyl compounds	1.4e-14	2.5e-13	16.1616	16	[CD44, CHI3L1, CHI3L2, CTBS, GAA, GLA, GLB1, GM2A, HEXA, HEXB, LYZ, MAN1A1, MAN2B2, MANBA, NAGA, NEU2]
GO:1901184	regulation of ERBB signaling pathway	0.0024	0.0031	5.95238	5	[AP2B1, RPS27A, UBA52, UBB, UBC]

## Sheet: Lipid Metabolism
GOID	GOTerm	Term PValue	Term PValue Corrected with Benjamini-Hochberg	% Associated Genes	Nr. Genes	Associated Genes Found
GO:0006687	glycosphingolipid metabolic process	1.7e-07	5.3e-07	11.6883	9	[ARSA, CTSA, GLA, GLB1, GM2A, HEXA, HEXB, NEU2, PSAP]
GO:1903509	liposaccharide metabolic process	1.4e-06	3.6e-06	7.93651	10	[ARSA, CTSA, GLA, GLB1, GM2A, HEXA, HEXB, NAGA, NEU2, PSAP]
GO:0046466	membrane lipid catabolic process	1.2e-05	2.6e-05	17.8571	5	[GLA, GM2A, HEXB, NAGA, NEU2]
GO:0000603	Glycosphingolipid biosynthesis	1.3e-05	2.7e-05	28.5714	4	[GLA, HEXA, HEXB, NAGA]
GO:0046479	glycosphingolipid catabolic process	1.3e-05	2.7e-05	28.5714	4	[GLA, GM2A, HEXB, NEU2]
GO:0006665	sphingolipid metabolic process	5e-05	9.2e-05	5.92105	9	[ARSA, CTSA, GLA, GLB1, GM2A, HEXA, HEXB, NEU2, PSAP]
GO:0006643	membrane lipid metabolic process	8.4e-05	0.00014	4.97512	10	[ARSA, CTSA, GLA, GLB1, GM2A, HEXA, HEXB, NAGA, NEU2, PSAP]
GO:0030149	sphingolipid catabolic process	0.00015	0.00025	16	4	[GLA, GM2A, HEXB, NEU2]
GO:0000604	Glycosphingolipid biosynthesis	0.00055	0.00082	20	3	[GLB1, HEXA, HEXB]
GO:0044242	cellular lipid catabolic process	0.0017	0.0023	4.0201	8	[GLA, GM2A, HEXB, HSD17B4, IDH1, LCP1, NAGA, NEU2]
GO:0000600	Sphingolipid metabolism	0.0017	0.0024	8.51064	4	[ARSA, GLA, GLB1, NEU2]
GO:0019915	lipid storage	0.035	0.036	4.61538	3	[GM2A, HEXB, LCP1]
GO:0006672	ceramide metabolic process	0.014	0.015	4.7619	4	[GLA, GM2A, HEXB, NEU2]

## Sheet: Glucose Metabolism
GOID	GOTerm	Term PValue	Term PValue Corrected with Benjamini-Hochberg	% Associated Genes	Nr. Genes	Associated Genes Found
GO:0006006	glucose metabolic process	1.2e-06	3.3e-06	5.38462	14	[ALDOA, ALDOC, APOD, GAA, GAPDH, GOT1, KRT17, MDH2, RPS27A, SERPINA12, TPI1, UBA52, UBB, UBC]
GO:0008286	insulin receptor signaling pathway	1.7e-06	4.3e-06	4.61095	16	[NUCB2, PEBP1, PSMA1, PSMA3, PSMA4, PSMA5, PSMA6, PSMA7, PSMB2, PSMB4, PSMB5, RPS27A, SERPINA12, UBA52, UBB, UBC]
GO:0006094	gluconeogenesis	1.3e-05	2.7e-05	8.16327	8	[ALDOA, ALDOC, GAPDH, GOT1, KRT17, MDH2, SERPINA12, TPI1]
GO:0001948	glycoprotein binding	2.8e-05	5.4e-05	7.33945	8	[AZGP1, B2M, CTSB, DAG1, FLNA, PIP, SERPINA1, VCL]
GO:0015925	galactosidase activity	7.1e-05	0.00012	37.5	3	[GLA, GLB1, NAGA]
GO:0006739	NADP metabolic process	0.00013	0.00022	11.1111	5	[IDH1, ME1, RPIA, TALDO1, TPI1]
GO:0000052	Galactose metabolism	0.00031	0.00049	13.3333	4	[B4GALT1, GAA, GLA, GLB1]
GO:0046348	amino sugar catabolic process	0.00044	0.00067	21.4286	3	[CHI3L1, CHI3L2, CTBS]
GO:0061620	glycolytic process through glucose-6-phosphate	0.0008	0.0011	10.5263	4	[ALDOA, ALDOC, GAPDH, TPI1]
GO:0061718	glucose catabolic process to pyruvate	0.0008	0.0011	10.5263	4	[ALDOA, ALDOC, GAPDH, TPI1]
GO:0006735	NADH regeneration	0.0008	0.0011	10.5263	4	[ALDOA, ALDOC, GAPDH, TPI1]
GO:0061615	glycolytic process through fructose-6-phosphate	0.0008	0.0011	10.5263	4	[ALDOA, ALDOC, GAPDH, TPI1]
GO:0000010	Glycolysis / Gluconeogenesis	0.00087	0.0012	7.46269	5	[ALDH7A1, ALDOA, ALDOC, GAPDH, TPI1]
GO:0006007	glucose catabolic process	0.0016	0.0022	8.69565	4	[ALDOA, ALDOC, GAPDH, TPI1]
GO:0019682	glyceraldehyde-3-phosphate metabolic process	0.0025	0.0032	12	3	[RPIA, TALDO1, TPI1]
GO:0005977	glycogen metabolic process	0.0029	0.0037	5.68182	5	[GAA, RPS27A, UBA52, UBB, UBC]
GO:0044042	glucan metabolic process	0.0031	0.0038	5.61798	5	[GAA, RPS27A, UBA52, UBB, UBC]
GO:0006073	cellular glucan metabolic process	0.0031	0.0038	5.61798	5	[GAA, RPS27A, UBA52, UBB, UBC]
GO:0050661	NADP binding	0.0032	0.0039	7.27273	4	[CAT, GAPDH, IDH1, ME1]
GO:1901071	glucosamine-containing compound metabolic process	0.0035	0.0043	10.7143	3	[CHI3L1, CHI3L2, CTBS]
GO:0009250	glucan biosynthetic process	0.0036	0.0044	7.01754	4	[RPS27A, UBA52, UBB, UBC]
GO:0005978	glycogen biosynthetic process	0.0036	0.0044	7.01754	4	[RPS27A, UBA52, UBB, UBC]
GO:0000051	Fructose and mannose metabolism	0.0052	0.0061	9.375	3	[ALDOA, ALDOC, TPI1]
GO:0006749	glutathione metabolic process	0.0079	0.0091	5.6338	4	[GGCT, GSS, IDH1, SOD1]
GO:0051156	glucose 6-phosphate metabolic process	0.0097	0.011	7.5	3	[RPIA, TALDO1, TPI1]
GO:0005758	mitochondrial intermembrane space	0.013	0.014	4.81928	4	[CAT, PARK7, REXO2, SOD1]
GO:0006757	ATP generation from ADP	0.014	0.015	4.70588	4	[ALDOA, ALDOC, GAPDH, TPI1]
GO:0006096	glycolytic process	0.014	0.015	4.7619	4	[ALDOA, ALDOC, GAPDH, TPI1]
GO:0046031	ADP metabolic process	0.019	0.02	4.30108	4	[ALDOA, ALDOC, GAPDH, TPI1]
GO:0000480	Glutathione metabolism	0.019	0.02	5.76923	3	[GGCT, GSS, IDH1]
GO:0051287	NAD binding	0.034	0.034	4.6875	3	[GAPDH, IDH1, ME1]
GO:0009060	aerobic respiration	0.044	0.044	4.22535	3	[CAT, IDH1, MDH2]
GO:0019674	NAD metabolic process	0.0013	0.0019	6.75676	5	[ALDOA, ALDOC, GAPDH, MDH2, TPI1]
GO:0061621	canonical glycolysis	0.0008	0.0011	10.5263	4	[ALDOA, ALDOC, GAPDH, TPI1]
GO:0006734	NADH metabolic process	0.00027	0.00042	9.61539	5	[ALDOA, ALDOC, GAPDH, MDH2, TPI1]
GO:0000030	Pentose phosphate pathway	0.00027	0.00043	13.7931	4	[ALDOA, ALDOC, RPIA, TALDO1]
GO:0032869	cellular response to insulin stimulus	5e-06	1.1e-05	4.02844	17	[GOT1, NUCB2, PEBP1, PSMA1, PSMA3, PSMA4, PSMA5, PSMA6, PSMA7, PSMB2, PSMB4, PSMB5, RPS27A, SERPINA12, UBA52, UBB, UBC]

## Sheet: Cell Cycle and Nucleotide Repai
GOID	GOTerm	Term PValue	Term PValue Corrected with Benjamini-Hochberg	% Associated Genes	Nr. Genes	Associated Genes Found
GO:0006977	DNA damage response, signal transduction by p53 class mediator resulting in cell cycle arrest	5.8e-13	7e-12	18.8406	13	[PSMA1, PSMA3, PSMA4, PSMA5, PSMA6, PSMA7, PSMB2, PSMB4, PSMB5, RPS27A, UBA52, UBB, UBC]
GO:1902400	intracellular signal transduction involved in G1 DNA damage checkpoint	7.1e-13	8.1e-12	18.5714	13	[PSMA1, PSMA3, PSMA4, PSMA5, PSMA6, PSMA7, PSMB2, PSMB4, PSMB5, RPS27A, UBA52, UBB, UBC]
GO:0072431	signal transduction involved in mitotic G1 DNA damage checkpoint	7.1e-13	8.1e-12	18.5714	13	[PSMA1, PSMA3, PSMA4, PSMA5, PSMA6, PSMA7, PSMB2, PSMB4, PSMB5, RPS27A, UBA52, UBB, UBC]
GO:0072413	signal transduction involved in mitotic cell cycle checkpoint	1e-12	1.1e-11	18.0556	13	[PSMA1, PSMA3, PSMA4, PSMA5, PSMA6, PSMA7, PSMB2, PSMB4, PSMB5, RPS27A, UBA52, UBB, UBC]
GO:1902403	signal transduction involved in mitotic DNA integrity checkpoint	1e-12	1.1e-11	18.0556	13	[PSMA1, PSMA3, PSMA4, PSMA5, PSMA6, PSMA7, PSMB2, PSMB4, PSMB5, RPS27A, UBA52, UBB, UBC]
GO:1902402	signal transduction involved in mitotic DNA damage checkpoint	1e-12	1.1e-11	18.0556	13	[PSMA1, PSMA3, PSMA4, PSMA5, PSMA6, PSMA7, PSMB2, PSMB4, PSMB5, RPS27A, UBA52, UBB, UBC]
GO:0072401	signal transduction involved in DNA integrity checkpoint	1.5e-12	1.4e-11	17.5676	13	[PSMA1, PSMA3, PSMA4, PSMA5, PSMA6, PSMA7, PSMB2, PSMB4, PSMB5, RPS27A, UBA52, UBB, UBC]
GO:0072422	signal transduction involved in DNA damage checkpoint	1.5e-12	1.4e-11	17.5676	13	[PSMA1, PSMA3, PSMA4, PSMA5, PSMA6, PSMA7, PSMB2, PSMB4, PSMB5, RPS27A, UBA52, UBB, UBC]
GO:0072395	signal transduction involved in cell cycle checkpoint	1.8e-12	1.6e-11	17.3333	13	[PSMA1, PSMA3, PSMA4, PSMA5, PSMA6, PSMA7, PSMB2, PSMB4, PSMB5, RPS27A, UBA52, UBB, UBC]
GO:0031571	mitotic G1 DNA damage checkpoint	4.3e-12	3.8e-11	16.25	13	[PSMA1, PSMA3, PSMA4, PSMA5, PSMA6, PSMA7, PSMB2, PSMB4, PSMB5, RPS27A, UBA52, UBB, UBC]
GO:0044783	G1 DNA damage checkpoint	5e-12	4.5e-11	16.0494	13	[PSMA1, PSMA3, PSMA4, PSMA5, PSMA6, PSMA7, PSMB2, PSMB4, PSMB5, RPS27A, UBA52, UBB, UBC]
GO:0044819	mitotic G1/S transition checkpoint	5e-12	4.5e-11	16.0494	13	[PSMA1, PSMA3, PSMA4, PSMA5, PSMA6, PSMA7, PSMB2, PSMB4, PSMB5, RPS27A, UBA52, UBB, UBC]
GO:0071158	positive regulation of cell cycle arrest	6.1e-11	4.6e-10	13.2653	13	[PSMA1, PSMA3, PSMA4, PSMA5, PSMA6, PSMA7, PSMB2, PSMB4, PSMB5, RPS27A, UBA52, UBB, UBC]
GO:0030330	DNA damage response, signal transduction by p53 class mediator	1.1e-10	7.8e-10	11.2	14	[CD44, PSMA1, PSMA3, PSMA4, PSMA5, PSMA6, PSMA7, PSMB2, PSMB4, PSMB5, RPS27A, UBA52, UBB, UBC]
GO:0044773	mitotic DNA damage checkpoint	2.1e-10	1.3e-09	12.037	13	[PSMA1, PSMA3, PSMA4, PSMA5, PSMA6, PSMA7, PSMB2, PSMB4, PSMB5, RPS27A, UBA52, UBB, UBC]
GO:2000134	negative regulation of G1/S transition of mitotic cell cycle	2.1e-10	1.3e-09	12.037	13	[PSMA1, PSMA3, PSMA4, PSMA5, PSMA6, PSMA7, PSMB2, PSMB4, PSMB5, RPS27A, UBA52, UBB, UBC]
GO:1902807	negative regulation of cell cycle G1/S phase transition	3e-10	1.8e-09	11.7117	13	[PSMA1, PSMA3, PSMA4, PSMA5, PSMA6, PSMA7, PSMB2, PSMB4, PSMB5, RPS27A, UBA52, UBB, UBC]
GO:0044774	mitotic DNA integrity checkpoint	4.2e-10	2.5e-09	11.4035	13	[PSMA1, PSMA3, PSMA4, PSMA5, PSMA6, PSMA7, PSMB2, PSMB4, PSMB5, RPS27A, UBA52, UBB, UBC]
GO:0042770	signal transduction in response to DNA damage	6.2e-10	3.6e-09	9.85915	14	[CD44, PSMA1, PSMA3, PSMA4, PSMA5, PSMA6, PSMA7, PSMB2, PSMB4, PSMB5, RPS27A, UBA52, UBB, UBC]
GO:0071156	regulation of cell cycle arrest	1.8e-09	9.2e-09	10.1562	13	[PSMA1, PSMA3, PSMA4, PSMA5, PSMA6, PSMA7, PSMB2, PSMB4, PSMB5, RPS27A, UBA52, UBB, UBC]
GO:2000045	regulation of G1/S transition of mitotic cell cycle	1.8e-08	7.6e-08	8.3871	13	[PSMA1, PSMA3, PSMA4, PSMA5, PSMA6, PSMA7, PSMB2, PSMB4, PSMB5, RPS27A, UBA52, UBB, UBC]
GO:0072331	signal transduction by p53 class mediator	3.8e-08	1.4e-07	7.17949	14	[CD44, PSMA1, PSMA3, PSMA4, PSMA5, PSMA6, PSMA7, PSMB2, PSMB4, PSMB5, RPS27A, UBA52, UBB, UBC]
GO:1902806	regulation of cell cycle G1/S phase transition	3.6e-08	1.4e-07	7.92683	13	[PSMA1, PSMA3, PSMA4, PSMA5, PSMA6, PSMA7, PSMB2, PSMB4, PSMB5, RPS27A, UBA52, UBB, UBC]
GO:0000077	DNA damage checkpoint	5.2e-08	1.8e-07	7.69231	13	[PSMA1, PSMA3, PSMA4, PSMA5, PSMA6, PSMA7, PSMB2, PSMB4, PSMB5, RPS27A, UBA52, UBB, UBC]
GO:0031570	DNA integrity checkpoint	1e-07	3.3e-07	7.26257	13	[PSMA1, PSMA3, PSMA4, PSMA5, PSMA6, PSMA7, PSMB2, PSMB4, PSMB5, RPS27A, UBA52, UBB, UBC]
GO:1901991	negative regulation of mitotic cell cycle phase transition	1.2e-07	3.9e-07	7.14286	13	[PSMA1, PSMA3, PSMA4, PSMA5, PSMA6, PSMA7, PSMB2, PSMB4, PSMB5, RPS27A, UBA52, UBB, UBC]
GO:0007093	mitotic cell cycle checkpoint	1.6e-07	4.9e-07	6.98925	13	[PSMA1, PSMA3, PSMA4, PSMA5, PSMA6, PSMA7, PSMB2, PSMB4, PSMB5, RPS27A, UBA52, UBB, UBC]
GO:1901988	negative regulation of cell cycle phase transition	2.8e-07	8.1e-07	6.66667	13	[PSMA1, PSMA3, PSMA4, PSMA5, PSMA6, PSMA7, PSMB2, PSMB4, PSMB5, RPS27A, UBA52, UBB, UBC]
GO:1901990	regulation of mitotic cell cycle phase transition	6.8e-07	1.8e-06	5.28169	15	[DDB1, HSPA2, PSMA1, PSMA3, PSMA4, PSMA5, PSMA6, PSMA7, PSMB2, PSMB4, PSMB5, RPS27A, UBA52, UBB, UBC]
GO:0090068	positive regulation of cell cycle process	1.6e-06	4e-06	5.28302	14	[IL1A, PSMA1, PSMA3, PSMA4, PSMA5, PSMA6, PSMA7, PSMB2, PSMB4, PSMB5, RPS27A, UBA52, UBB, UBC]
GO:1901987	regulation of cell cycle phase transition	1.7e-06	4.2e-06	4.90196	15	[DDB1, HSPA2, PSMA1, PSMA3, PSMA4, PSMA5, PSMA6, PSMA7, PSMB2, PSMB4, PSMB5, RPS27A, UBA52, UBB, UBC]
GO:0045787	positive regulation of cell cycle	2.7e-06	6.5e-06	4.44444	16	[HSPA2, IL1A, PSMA1, PSMA3, PSMA4, PSMA5, PSMA6, PSMA7, PSMB2, PSMB4, PSMB5, RPS27A, TGM1, UBA52, UBB, UBC]
GO:0000715	nucleotide-excision repair, DNA damage recognition	4.5e-06	1e-05	21.7391	5	[DDB1, RPS27A, UBA52, UBB, UBC]
GO:0045930	negative regulation of mitotic cell cycle	5.4e-06	1.2e-05	5.11811	13	[PSMA1, PSMA3, PSMA4, PSMA5, PSMA6, PSMA7, PSMB2, PSMB4, PSMB5, RPS27A, UBA52, UBB, UBC]
GO:0000082	G1/S transition of mitotic cell cycle	7.9e-06	1.6e-05	4.94297	13	[PSMA1, PSMA3, PSMA4, PSMA5, PSMA6, PSMA7, PSMB2, PSMB4, PSMB5, RPS27A, UBA52, UBB, UBC]
GO:0000075	cell cycle checkpoint	8.5e-06	1.8e-05	4.90566	13	[PSMA1, PSMA3, PSMA4, PSMA5, PSMA6, PSMA7, PSMB2, PSMB4, PSMB5, RPS27A, UBA52, UBB, UBC]
GO:0007050	cell cycle arrest	1e-05	2.2e-05	4.79705	13	[PSMA1, PSMA3, PSMA4, PSMA5, PSMA6, PSMA7, PSMB2, PSMB4, PSMB5, RPS27A, UBA52, UBB, UBC]
GO:0044843	cell cycle G1/S phase transition	1.1e-05	2.3e-05	4.77941	13	[PSMA1, PSMA3, PSMA4, PSMA5, PSMA6, PSMA7, PSMB2, PSMB4, PSMB5, RPS27A, UBA52, UBB, UBC]
GO:0010948	negative regulation of cell cycle process	1.5e-05	3e-05	4.64286	13	[PSMA1, PSMA3, PSMA4, PSMA5, PSMA6, PSMA7, PSMB2, PSMB4, PSMB5, RPS27A, UBA52, UBB, UBC]
GO:0042769	DNA damage response, detection of DNA damage	9.6e-05	0.00016	11.9048	5	[DDB1, RPS27A, UBA52, UBB, UBC]
GO:0033683	nucleotide-excision repair, DNA incision	0.00013	0.00022	11.1111	5	[DDB1, RPS27A, UBA52, UBB, UBC]
GO:0006297	nucleotide-excision repair, DNA gap filling	0.00041	0.00062	12.5	4	[RPS27A, UBA52, UBB, UBC]
GO:0043620	regulation of DNA-templated transcription in response to stress	0.0087	0.0099	5.47945	4	[RPS27A, UBA52, UBB, UBC]
GO:0051437	positive regulation of ubiquitin-protein ligase activity involved in regulation of mitotic cell cycle transition	1.8e-12	1.6e-11	17.3333	13	[PSMA1, PSMA3, PSMA4, PSMA5, PSMA6, PSMA7, PSMB2, PSMB4, PSMB5, RPS27A, UBA52, UBB, UBC]
GO:0042276	error-prone translesion synthesis	0.0001	0.00018	17.3913	4	[RPS27A, UBA52, UBB, UBC]
GO:0070987	error-free translesion synthesis	0.0001	0.00018	17.3913	4	[RPS27A, UBA52, UBB, UBC]
GO:0019985	translesion synthesis	0.00041	0.00063	8.77193	5	[DDB1, RPS27A, UBA52, UBB, UBC]
GO:0006301	postreplication repair	0.00094	0.0013	7.35294	5	[DDB1, RPS27A, UBA52, UBB, UBC]
GO:1900407	regulation of cellular response to oxidative stress	0.001	0.0015	7.14286	5	[CLU, PARK7, PSAP, SOD1, TXN]
GO:0043488	regulation of mRNA stability	5e-09	2.3e-08	9.35252	13	[PSMA1, PSMA3, PSMA4, PSMA5, PSMA6, PSMA7, PSMB2, PSMB4, PSMB5, RPS27A, UBA52, UBB, UBC]
GO:0043487	regulation of RNA stability	7e-09	3.2e-08	9.09091	13	[PSMA1, PSMA3, PSMA4, PSMA5, PSMA6, PSMA7, PSMB2, PSMB4, PSMB5, RPS27A, UBA52, UBB, UBC]
GO:0009185	ribonucleoside diphosphate metabolic process	0.0084	0.0096	4.42478	5	[ALDOA, ALDOC, GAPDH, NUDT5, TPI1]
GO:0043618	regulation of transcription from RNA polymerase II promoter in response to stress	0.0068	0.0078	5.88235	4	[RPS27A, UBA52, UBB, UBC]
GO:0036297	interstrand cross-link repair	0.002	0.0027	8.16327	4	[RPS27A, UBA52, UBB, UBC]
GO:0006283	transcription-coupled nucleotide-excision repair	0.002	0.0027	6.17284	5	[DDB1, RPS27A, UBA52, UBB, UBC]
GO:0070911	global genome nucleotide-excision repair	0.001	0.0015	7.14286	5	[DDB1, RPS27A, UBA52, UBB, UBC]
GO:0070423	nucleotide-binding oligomerization domain containing signaling pathway	0.00065	0.00095	11.1111	4	[RPS27A, UBA52, UBB, UBC]
GO:0061418	regulation of transcription from RNA polymerase II promoter in response to hypoxia	0.0008	0.0011	10.5263	4	[RPS27A, UBA52, UBB, UBC]
GO:0035872	nucleotide-binding domain, leucine rich repeat containing receptor signaling pathway	0.00032	0.0005	9.25926	5	[RPS27A, TXN, UBA52, UBB, UBC]
GO:0051091	positive regulation of sequence-specific DNA binding transcription factor activity	0.00036	0.00057	4.14938	10	[CAT, CLU, JUP, LTF, PARK7, PSMA6, RPS27A, UBA52, UBB, UBC]

[truncated: 5 more sheets: Apoptosis and Cell Death, Skin and Vascular Development, Cardiac and Muscle, Oxidation and Reduction, Water Homeostasis]
