# Supplementary material for: Eccrine Sweat as a Biofluid for Profiling Immune Biomarkers
Source: Proteomics Clin Appl. 2018 Jun 28;12(6):1800010. doi: 10.1002/prca.201800010 (PMC6282813; doi:10.1002/prca.201800010)
Supplement: Supplementary file 3 — Supporting information. [file PRCA-12-na-s003.xlsx]

## Sheet: Isotype Arrays - Raw Values
Participant	POS1	POS1	POS1	POS1	POS2	POS2	POS2	POS2	IgA	IgA	IgA	IgA	IgD	IgD	IgD	IgD	IgE	IgE	IgE	IgE	IgM	IgM	IgM	IgM	IgG1	IgG1	IgG1	IgG1	IgG2	IgG2	IgG2	IgG2	IgG3	IgG3	IgG3	IgG3	IgG4	IgG4	IgG4	IgG4
Array Control	598939	573580	575976	587919	122331	124787	131702	125149	14241	13540	13317	11707	12149	13796	13394	13495	9536	9627	9817	10170	9859	9351	10156	10930	9424	7869	8888	10406	11251	12008	11537	12902	9571	9051	8934	8946	11405	11205	11269	12377
Array Control	633394	638796	494855	622356	108072	113083	118471	144159	8517	9727	10291	12202	17399	16105	14513	15334	11679	12223	12850	13662	12803	11364	11695	12565	9098	8845	9463	10141	13088	12571	11974	12494	11858	11134	9855	10541	12220	11399	10506	10683
Array Control	476888	526446	540111	501728	88287	88001	104056	127952	17546	21751	16016	19975	13775	14304	13905	14700	8049	8583	8092	8425	10136	10206	10282	11511	8057	7214	6445	7357	14337	14443	13406	13932	6518	11646	11366	9158	13225	12160	13234	12403
Array Control	696576	627152	492257	627944	110234	139339	156574	157200	10220	12264	11396	13070	12657	15405	14480	13052	9986	11191	12922	12228	10055	10154	9117	9635	9915	8348	12801	9813	10808	10895	9899	9734	9398	26476	9014	9481	10528	10371	13184	8339
Array Macroduct Control	676191	654351	624235	622710	135492	134859	147602	141406	11557	10947	10139	9975	13047	13700	12773	15416	10152	10164	10213	26534	10428	10327	10336	9916	13592	12383	11319	14196	12832	13048	13420	14418	8744	8677	8254	8209	11505	11119	10802	10047
Standard 1	669006	682331	630168	562510	131701	120094	112710	143995	2154152	2305249	2036510	1843471	52620	77116	58572	93967	45234	46470	51716	60175	1323224	1193011	1163501	1336504	557051	781662	1022747	1050294	154846	91499	64408	133915	120816	139569	105485	135108	171278	195610	238241	240937
Standard 2	622397	620062	624110	596263	115991	115143	123899	145757	1352376	1344331	1401929	1463538	33192	40787	40866	45132	21295	23613	28241	31709	428616	502533	618867	638343	812450	647548	673951	1073396	42924	36349	96161	58103	75756	76281	75400	116820	155208	147480	164617	273349
Standard 3	628046	573919	688820	577668	114611	128145	125318	122509	1110967	1204972	872000	1030311	62397	24389	22344	27835	16020	14247	15785	18162	344189	223866	262655	287372	399253	214527	396383	699388	27333	24077	27027	29895	36906	44967	45801	55235	92368	101950	116931	109784
Standard 4	578771	576324	577055	542327	126037	126621	141691	140461	634840	646880	622936	669756	19392	18673	18960	20293	12963	12606	13919	16400	126399	98347	122613	88456	244064	264967	244146	227237	23596	27345	22486	32403	26705	33513	28997	29724	78379	80019	86980	93695
Standard 5	705072	654028	616278	601032	107813	116353	125765	138621	254485	229282	242069	259783	12275	11984	11762	13372	10584	10798	11398	11770	35489	37100	46181	41001	62455	59865	78577	98452	9263	13316	11570	14321	14770	14502	15515	18896	28452	31057	40581	45271
Standard 6	564824	656179	633005	584401	130007	122051	120449	136040	142702	121773	103379	143456	11064	11070	14163	11931	8838	8879	9438	9671	19227	24983	29918	28717	44385	69805	51982	77923	11502	11212	10045	13479	10676	12198	11553	12232	25025	24451	21055	25688
Standard 7	685083	750045	700792	635572	114147	103382	100065	102051	700282	687299	624875	645324	19013	18398	19571	16368	14392	14728	16392	16440	109784	103642	97097	108871	223740	211091	227781	406890	19576	18558	22034	25269	43547	33900	28913	33446	75288	84302	90226	85600
Patient 1	606213	544926	523528	617913	125810	129637	134721	141814	146925	145257	143742	139602	11293	12539	13377	13947	10495	10656	10568	10620	10017	9087	8256	7681	27468	37819	49594	63194	10320	10962	10114	13040	9425	8939	8467	7753	11684	12602	11413	13428
Patient 2	656916	673652	706301	683921	117431	115451	128024	139818	652902	767884	627802	558367	13600	13479	13243	13511	9628	9699	9462	9732	11567	11374	11795	10660	85280	149218	120259	153429	15086	14612	16335	16890	9355	8320	8850	8949	12655	12697	13439	13887
Patient 3	668311	747159	731934	733073	131868	133623	133465	125867	115223	97747	109749	119211	11134	11254	10747	11086	9419	9321	9533	9423	9591	9072	8511	9006	11814	19962	13134	20083	12438	12448	12191	13244	8542	8401	7716	7784	18205	14332	15440	16802
Patient 4	629616	620815	590134	710400	124647	132497	137989	144865	600615	837571	695686	784667	14031	14136	12914	13601	8807	8676	8055	8304	17264	17332	20417	17741	112289	94456	126317	195720	16635	17422	16360	18652	11451	10013	9596	12588	15735	16432	15062	16722
Patient 5	553712	542408	507118	561705	130251	129803	131542	147916	493802	619474	404559	499886	11983	11680	11334	11712	10431	10485	10515	10731	14906	15762	15211	15551	55010	37684	69604	51533	13064	13042	12940	14482	9266	8828	8914	8869	13573	14143	14624	14919
Patient 6	647174	690978	679511	668289	134810	136101	130698	141972	2175274	1749325	1739514	1666414	27827	13252	12356	13774	11275	11071	11421	11580	203128	192062	163111	181861	73545	180114	203889	204855	13755	14182	14104	15701	10218	9774	9990	9936	12980	12361	11694	12270
Patient 7	628041	704947	668831	698096	121348	129036	130753	134601	506213	485175	345900	409062	11824	11598	11849	14080	9267	9117	9129	10937	19624	20284	18960	20237	256170	274212	253892	339821	14475	15428	16295	19318	9557	9727	10349	10374	11755	11389	12339	24564
Patient 9	554166	515440	528746	535597	120578	124086	136642	149566	98285	95528	88547	105743	16067	16109	15152	14586	9391	9690	10373	10474	10528	10803	10891	11733	48715	44717	71865	75728	13237	13730	14559	15111	9470	9261	9459	9822	11863	11854	11904	12441
Patient 10	549734	591556	536093	509492	116123	119008	130938	127847	61724	68611	67208	88967	13794	14671	14773	14607	9673	9986	10865	12319	10389	10534	10843	10672	28076	29895	28070	29019	11820	12364	12288	12718	9341	8856	9325	9394	11631	11553	10426	10855
Patient 11	613466	538784	698176	544127	123463	106692	125711	165494	82967	71803	92246	98382	12271	12092	12478	13386	10813	9197	10200	10107	8838	9150	9611	9828	34501	21907	24452	28909	12105	11155	12358	11878	10296	9476	9912	9854	11564	12254	12147	12672
Patient 12	700959	589814	579500	542665	115691	114112	163932	158183	63181	66977	77119	50978	12170	11661	12672	13323	10291	10677	11119	11365	9379	9235	9777	10497	32886	38878	40533	32585	11388	12985	11271	13660	9879	9392	9577	9595	16034	17953	21980	23858
Patient 13	690012	629469	569886	591130	122903	153003	170861	180353	334540	372305	333337	338628	15217	13132	13712	13972	9427	9986	11156	11235	10580	10203	9349	8286	23272	44525	45407	63887	13123	13194	11960	13086	8742	8742	8566	8542	13396	12889	13050	14549
Patient 14	643235	637494	593068	597349	111070	101373	168618	171754	248851	206627	227025	231027	12664	13742	14212	14876	9305	9559	9677	10934	10292	10326	10822	10755	85220	147822	87705	120699	14851	14131	15157	15099	10522	11245	11541	10906	15368	16905	15570	16824
Patient 15	522565	546104	570202	563249	125740	126076	149012	141865	268675	300489	296190	397453	13745	13687	15349	15739	8323	8420	9340	9986	10547	11869	11805	12516	52635	43862	117640	88954	12835	12585	13957	14706	10242	10184	10158	10100	14071	13784	16515	16545
Patient 16	696209	586621	535799	496549	107712	118284	127041	137222	289441	296429	314047	260322	13504	13480	15400	14882	10348	9905	10839	11133	51064	50264	56144	64564	479381	308743	246972	487846	24352	25895	31337	40615	10968	10926	10044	11462	13471	15870	16316	18065
Patient 17	555454	556059	545587	514049	125762	109957	123868	146409	987954	967167	992208	1079175	13288	13171	12966	14505	9871	10323	10796	11215	13886	12554	14839	13649	47494	50448	56556	75992	11106	11418	12257	12278	9948	10121	10165	18795	15661	15186	16660	16361
Patient 18	562409	585134	544002	563441	111464	113807	128661	139749	107419	98091	91879	116353	12591	12476	12322	12352	9849	9439	9945	10525	9279	9267	9993	10119	23636	15526	22514	20809	12705	12272	12031	14431	8782	8685	8168	8078	9456	9433	9894	10420
Patient 19	547057	555350	507495	488839	151484	131338	104325	139560	347578	269389	279218	317205	12002	12664	12253	13075	9291	9136	8962	12307	10531	11014	11175	10513	53258	75884	36392	77790	16232	14560	13846	15081	9137	9168	8691	9307	11376	9159	9184	9378
Patient 20	648999	516858	503795	590981	113621	111414	125189	132451	82492	108965	105887	99383	11489	11871	11974	13047	10635	10298	10478	10351	9387	9327	9088	9543	22406	25141	32400	35449	12446	11745	12973	12945	9890	9743	9399	9341	10776	11404	10435	10914
Patient 21	608380	549647	584842	588921	112535	116893	104547	136726	154961	181726	154779	137797	12675	12967	12537	12951	9544	10235	10228	11051	10658	11111	10644	11069	14512	16342	22334	28568	11005	11186	11181	11521	9043	9455	9076	10467	12425	11908	12064	11389
Patient 22	448755	601033	563415	646847	129670	113933	122970	171991	308020	340837	254902	292993	12705	13484	13119	15008	10798	11575	11237	10231	9478	9169	9509	10090	20701	20695	32217	37989	11428	11263	13474	14075	9316	9357	8592	8549	10694	11026	11982	11704
Patient 23	529874	683751	690765	658004	106252	113855	116570	121781	248954	197592	222815	233284	14466	16965	18953	14687	10304	10950	10617	10717	12901	12284	12862	12045	61254	46735	78267	92622	33751	15094	15065	16211	9233	10718	10445	9070	10750	11054	10254	12006
Patient 24	584471	601182	599191	571912	114390	111707	122143	180995	378395	388782	397724	239489	14721	14097	13410	12351	9399	9561	9524	10136	13377	12413	13219	12556	96515	53485	55238	92947	12341	12385	12972	13219	9621	8928	8873	8072	9045	9231	9751	8636
Patient 25	571973	496963	528752	589525	120842	120628	124869	114807	81277	86311	95755	123651	12868	12844	13009	12764	11050	10105	10739	11436	10703	11486	10545	11421	89630	63993	74379	65556	13774	14615	13637	14731	8281	8834	8211	7914	12542	15379	13256	13295
Patient 26	536152	545043	552961	597934	112401	120483	116593	125202	123751	133644	115538	119023	12791	12815	12323	12888	9245	9122	9345	10246	8897	8833	8492	8855	13395	11307	15740	16542	12545	13029	12380	13331	7854	7699	7653	7922	10104	9345	9034	9736
Patient 27	408702	330387	331571	417462	84653	83759	108040	132904	63400	75672	64319	64724	8464	7925	7453	6642	9107	9329	8532	8464	7468	6226	5569	5673	12882	10348	10242	14561	8394	9194	8438	11643	8580	7485	7081	6381	7577	6108	6021	5289
Patient 28	435446	336135	343955	312146	74315	81218	91694	128062	151903	201659	224439	187823	10396	10771	9465	9934	9510	8315	8248	8330	7839	7276	13379	8130	86856	41865	64573	48636	8490	7529	8615	10139	8200	7537	7904	7578	33000	9757	8370	9267
Patient 29	635903	566936	560957	582661	111187	103640	111964	120476	269335	172504	180658	204254	12410	13616	12669	12579	7997	8077	8537	8732	7706	7622	6952	6950	22093	28581	17063	22507	13235	12795	12629	13793	8429	8033	9865	7378	11517	11432	11805	11347
Patient 30	642238	673825	688411	701553	121307	130202	122036	145809	34382	40484	36532	39974	15197	15705	16058	13579	10325	10693	14089	11284	9944	10534	10037	9982	90727	79887	93467	67843	15590	15677	15570	15838	10108	9948	9008	9416	12767	10830	11658	12140
Patient 31	703193	529881	511616	519572	112009	91536	106664	130467	127719	124188	113710	115412	13234	12664	12853	12590	10001	9573	9879	9692	9172	8885	8929	8732	24738	14027	19247	19594	12407	12932	12814	13468	7919	7783	7635	7534	9530	9687	8360	8996
Patient 32	744768	631402	536587	532548	110637	132952	133145	125766	170542	110805	89769	92596	11316	11133	10797	11279	8496	9760	8660	9095	8212	8214	8923	8246	26709	27892	41343	26520	11462	11020	10502	12093	8777	8843	8416	9331	8566	7929	7772	8136
Patient 33	641114	511949	562525	622423	112186	125364	109499	113794	68477	80061	87632	74239	12754	14117	11396	10238	8519	8961	10160	9444	8666	9058	7689	7181	8323	11758	9716	10763	11617	11814	11779	11987	10050	7324	8079	7838	10956	9791	9092	9132
Patient 34	776208	746415	529152	568221	113793	108965	115240	141222	80259	58991	47063	57585	12997	12752	12370	12074	8950	8781	8722	9149	8447	8485	8783	9311	155341	86946	109191	155177	13799	12831	13132	13334	9131	10744	9822	10814	9347	9189	8636	8569
Patient 35	579061	559973	530162	558271	134541	106518	133788	114706	511555	508058	403960	454492	12998	12664	12696	12373	9243	9510	9305	10403	9793	10158	10287	9826	69324	51825	62073	62610	12622	16472	11863	12931	8554	8162	8218	8228	19017	20821	13769	17346
Patient 36	446284	483455	521998	538712	107562	109157	111057	111770	486287	439689	392889	480680	12387	12455	11753	11515	8206	7772	7939	9999	9588	9648	9758	9338	76403	57845	58061	76659	12992	12862	12685	12949	8457	8129	8210	8640	13268	13299	13705	16395
Patient 37	554458	576378	640165	615980	127485	126811	131306	119343	232768	203772	210006	210827	15378	13208	14033	13007	9434	12029	11265	14920	13673	12335	15082	16890	112705	160374	262670	282239	15524	15911	17011	18734	11210	15758	10509	12913	18153	15837	20815	19882
Patient 38	626938	609911	644246	572405	132186	113664	128226	121084	43133	49921	45415	41304	13856	13190	11416	11307	9090	10124	13588	11685	9839	9937	9347	9146	79812	62994	52959	105682	11240	11339	10738	11774	10259	10648	10061	9861	12132	10979	10316	10111
Patient 39	636561	591623	661946	569357	123758	101491	110635	131125	68645	85906	75860	65611	11327	12078	10790	10758	10755	10744	11946	10682	9614	9439	9315	10074	99029	64070	98256	138949	14924	15050	14222	14809	10684	10849	10903	12066	10155	9932	10036	10133
Patient 40	609630	613262	682195	569791	122333	111026	105854	111315	100016	71339	88554	93210	11400	12262	11124	10471	10793	10114	11630	12760	9608	9884	10328	10783	103027	115046	129172	162713	16478	13524	14781	16393	13377	13588	13718	15109	13519	13954	12236	22960
Patient 41	749316	682915	604392	607408	124270	144137	102797	134336	78894	58664	68623	62730	13880	13202	11223	9766	12195	10967	11032	12453	11076	10217	8954	8258	36528	38287	24067	35309	13082	12147	10093	11648	12161	11948	9817	10399	10299	10195	9467	7651
Patient 42	747367	575088	537084	622885	121909	135266	108885	125733	229535	238169	194537	160296	15797	15002	11218	11154	7809	9191	9361	11304	7992	7954	8101	8611	19874	29992	25409	35563	14690	14095	12345	12965	19828	10668	9382	10755	9328	8626	8644	9186
Patient 43	637208	635273	720780	654254	130311	117258	109483	94357	138473	125574	131483	136824	14005	10401	9262	9451	8107	6964	8190	8402	7282	6722	6320	7878	17374	14394	21280	22135	12882	12645	10617	12458	9624	8062	8704	8227	8378	8564	7715	8940
Patient 44	649422	598226	613546	561752	117102	115221	122800	128298	1708637	1517368	1726832	2019878	12383	12594	12697	13027	8652	9524	10521	10484	71069	75215	67071	77749	226313	142172	205049	271672	15103	17196	17287	21840	17093	13954	13846	16884	30053	33356	30948	37227
Patient 45	575745	583457	598715	615725	132141	107629	125389	128725	265225	296271	209420	258276	13164	12572	13535	11690	9263	10261	10635	11108	9990	9313	9179	8945	81193	87559	103027	140026	12458	12642	12193	12588	9446	9365	9377	9790	9998	9840	9739	9732
Patient 46	678889	585648	599675	552802	125902	111054	137637	105815	73930	68623	68527	72413	13265	12569	13161	12534	8166	9122	10247	9601	8174	8290	8886	9177	43312	45750	49306	35370	15828	12380	12378	11821	9204	9105	8996	8073	13559	11068	8816	9506
Patient 47	642376	673440	542155	536384	118061	113899	112776	125194	146900	135264	101982	135990	11352	11637	11132	10206	7334	8165	8288	9623	9025	9894	9557	9994	50251	84404	47679	72708	11824	10735	11039	12144	8305	9230	8149	8900	14269	16000	13754	11347
Patient 48	616528	626022	538619	648423	112637	102569	94462	111134	542674	533741	494595	490641	13274	14053	13198	11462	10054	9459	9336	10190	11927	13262	12844	13161	137618	49708	66302	117619	9184	9362	9912	10358	10106	10139	9576	10219	22836	22967	22023	19029
Patient 49	736005	715079	704239	607787	107121	123093	123991	110621	126562	106414	82360	88122	11041	11694	10755	10121	8209	9316	9710	10081	8589	8764	8382	8066	34729	28080	24873	26810	12531	12683	12861	13850	8805	9067	8677	8765	10475	11165	10449	11607
Patient 50	753854	654480	625939	640540	120069	120460	122396	118712	1184852	1214529	1200844	1117201	11995	11963	12624	10662	8878	11848	10111	10147	22393	24344	21367	22905	278649	302142	203189	283910	13910	14501	16595	17920	9282	10080	8565	9252	12482	12750	12485	14338

## Sheet: Calculated Concentrations
	Average	(pg/mL)											Standard Deviation
		POS1	POS2	IgA	IgD	IgE	IgM	IgG1	IgG2	IgG3	IgG4			POS1	POS2	IgA	IgD	IgE	IgM	IgG1	IgG2	IgG3	IgG4
	CNTRL	584104	125992	13201.2	13208.5	9787.5	10074	9146.75	11924.5	9125.5	11564		CNTRL	11711.1	4007.06	1071.14	726.679	280.588	660.407	1058.64	722.55	301.614	548.378
	Macroduct CNTRL	644372	139840	10654.5	13734	14265.8	10251.8	12872.5	13429.5	8471	10868.2		Macroduct CNTRL	25734.3	5955.85	736.551	1186.84	8178.88	228.439	1280.92	702.323	278.507	618.376
	Std 1	636004	127125	2.08485e+06	70568.8	50898.8	1254060	852938	111167	125244	211516		Std 1	53761	13696.3	194918	18765.4	6792.64	88522.3	231239	40819	15411.4	33921.1
	Std 2	615708	125198	1.39054e+06	39994.2	26214.5	547090	801836	58384.2	86064.2	185164		Std 2	13069.1	14262.2	54924.7	4968.42	4664.24	99163.9	194950	26781.4	20507	59206.5
	Std 3	617113	122646	1.05456e+06	34241.2	16053.5	279520	427388	27083	45727.2	105258		Std 3	53799.2	5829.77	141093	18906.8	1610.63	50416.7	200870	2381.11	7501	10548.9
	Std 4	568619	133702	643603	19329.5	13972	108954	245104	26457.5	29734.8	84768.2		Std 4	17558.1	8532.31	19988.6	707.05	1710.95	18471.4	15446.3	4475.77	2828.37	7022.74
	Std 5	644102	122138	246405	12348.2	11137.5	39942.8	74837.2	12117.5	15920.8	36340.2		Std 5	46350.4	13210.1	13616.8	714.095	544.53	4759.3	17787	2216.58	2029.27	7913.69
	Std 6	609602	127137	127828	12057	9206.5	25711.2	61023.8	11559.5	11664.8	24054.8		Std 6	42258.2	7259.41	19147.6	1461.89	413.28	4806.49	15505.9	1426.21	729.439	2062.72
	Std 7	544964	118094	497866	16250.8	10550	108562	211441	16938.8	27423.5	72536.8		Std 7	37766.2	6755.65	73503.1	1536.94	1366.79	13989.9	61395	1301.52	3872.39	12326.3
	Patients	POS1	POS2	IgA	IgD	IgE	IgM	IgG1	IgG2	IgG3	IgG4		Patients	POS1	POS2	IgA	IgD	IgE	IgM	IgG1	IgG2	IgG3	IgG4
	1	573145	132996	143882	12789	10584.8	8760.25	44518.8	11109	8646	12281.8		1	46028.3	6919.88	3135.2	1152.86	69.8922	1017.39	15385.5	1337.03	712.315	918.056
	2	680198	125181	651739	13458.2	9630.25	11349	127046	15730.8	8868.5	13169.5		2	20657	11211	87144.2	152.358	120.267	490.505	31507.3	1060.86	425.972	598.722
	3	720119	131206	110482	11055.2	9424	9045	16248.2	12580.2	8110.75	16194.8		3	35226.1	3646.37	9334.35	217.307	86.6333	441.785	4391.6	458.187	421.432	1678.23
	4	637741	135000	729635	13670.5	8460.5	18188.5	132196	17267.2	10912	15987.8		4	51310.4	8557.69	104047	554.909	344.202	1500.53	44311.2	1027.02	1371.08	743.276
	5	541236	134878	504430	11677.2	10540.5	15357.5	53457.8	13382	8969.25	14314.8		5	24083.5	8723.21	88209.9	266.157	131.67	376.996	13110.1	735.32	200.927	588.91
	6	671488	135895	1.83263e+06	16802.2	11336.8	185040	165601	14435.5	9979.5	12326.2		6	18669.3	4660.41	231404	7373.12	216.568	17004.6	62428	863.853	183.589	526.466
	7	674979	128934	436588	12337.8	9612.5	19776.2	281024	16379	10001.8	15011.8		7	34992.6	5567.21	73462.8	1166.97	885.619	621.703	40238.3	2095.58	421.285	6380.17
	9	533487	132718	97025.8	15478.5	9982	10988.8	60256.2	14159.2	9503	12015.5		9	16127	13180.1	7111.23	740.95	525.83	519.698	15798.8	836.745	233.345	284.5
	10	546719	123479	71627.5	14461.2	10710.8	10609.5	28765	12297.5	9229	11116.2		10	34245.2	7043.12	11935.5	450.055	1184.97	193.863	875.436	369.386	250.409	577.47
	11	598638	130340	86349.5	12556.8	10079.2	9356.75	27442.2	11874	9884.5	12159.2		11	74569.1	24924.9	11584.4	574.892	666.359	446.679	5524.43	517.878	335.604	456.933
	12	603234	137980	64563.8	12456.5	10863	9722	36220.5	12326	9610.75	19956.2		12	68220.7	26759.1	10800.3	709.968	475.857	565.234	4082.31	1184.16	200.995	3592.41
	13	620124	156780	344702	14008.2	10451	9604.5	44272.8	12840.8	8648	13471		13	52713.6	25271	18540.5	879.009	890.034	1018.75	16604.2	588.874	108.983	749.149
	14	617786	138204	228382	13873.5	9868.75	10548.8	110362	14809.5	11053.5	16166.8		14	26234.2	37163.6	17331.1	930.908	726.931	278.534	29752.1	471.399	439.157	810.576
	15	550530	135673	315702	14630	9017.25	11684.2	75772.8	13520.8	10171	15228.8		15	21216.3	11648.1	56293.6	1067.6	791.904	823.379	34060.1	990.12	58.935	1507.17
	16	578794	122565	290060	14316.5	10556.2	55509	380736	30549.8	10850	15930.5		16	86526.2	12567.2	22365.7	975.304	541.628	6574.3	121490	7348.65	589.881	1893.63
	17	542787	126499	1006626	13482.5	10551.2	13732	57622.5	11764.8	12257.2	15967		17	19751	15027.9	49587.9	694.536	581.752	938.747	12814.5	594.397	4359.51	668.102
	18	563746	123420	103436	12435.2	9939.5	9664.5	20621.2	12859.8	8428.25	9800.75		18	16824.1	13284.8	10721.4	123.389	447.784	455.009	3590.17	1083.98	356.588	464.133
	19	524685	131677	303348	12498.5	9924	10808.2	60831	14929.8	9075.75	9774.25		19	31734.7	20022.5	35980.5	471.354	1594.34	337.085	19738.4	1004.98	266.94	1072.31
	20	565158	120669	99181.8	12095.2	10440.5	9336.25	28849	12527.2	9593.25	10882.2		20	67809.7	9909.18	11821.7	667.921	150.059	188.887	6094.56	574.956	265.737	401.893
	21	582948	117675	157316	12782.5	10264.5	10870.5	20439	11223.2	9510.25	11946.5		21	24460.9	13690.8	18155.1	211.549	616.416	254.1	6366.22	215.608	664.66	430.138
	22	565012	134641	299188	13579	10960.2	9561.5	27900.5	12560	8953.5	11351.5		22	84681.2	25721.4	35647.7	1004.41	580.987	384.316	8644.11	1425.28	442.915	594.431
	23	640598	114614	225661	16267.8	10647	12523	69719.5	20030.2	9866.5	11016		23	75148	6472.79	21576.5	2116.74	267.867	425.602	19979.5	9162.71	835.753	737.777
	24	589189	132309	351098	13644.8	9655	12891.2	74546.2	12729.2	8873.5	9165.75		24	13718.9	32757.7	74823.7	1015.17	328.072	477.664	23363.8	435.136	633.543	462.598
	25	546803	120286	96748.5	12871.2	10832.5	11038.8	73389.5	14189.2	8310	13618		25	41906.9	4141.23	18912.4	102.031	562.588	483.964	11752.9	563.373	383.855	1223.96
	26	558022	118670	122989	12704.2	9489.5	8769.25	14246	12821.2	7782	9554.75		26	27479.3	5464.07	7860.37	257.492	512.513	186.73	2371.05	437.425	126.904	465.368
	27	372030	102339	67028.8	7621	8858	6234	12008.2	9417.25	7381.75	6248.75		27	47539.4	23271.8	5788.73	772.384	426.362	871.735	2094.12	1528.59	919.858	958.653
	28	356920	93822.2	191456	10141.5	8600.75	9156	60482.5	8693.25	7804.75	15098.5		28	54071.4	23918.5	30384.3	566.2	607.214	2837.56	19993.7	1079.06	310.472	11948.1
	29	586614	111817	206688	12818.5	8335.75	7307.5	22561	13113	8426.25	11525.2		29	34110.3	6886.22	43881.2	542.399	355.537	413.077	4714.88	520.469	1052.53	198.995
	30	676507	129838	37843	15134.8	11597.8	10124.2	82981	15668.8	9620	11848.8		30	25498.8	11385	2899.04	1095.72	1707.16	275.822	11671.7	122.02	503.947	816.955
	31	566066	110169	120257	12835.2	9786.25	8929.5	19401.5	12905.2	7717.75	9143.25		31	91723.6	16071.4	6769.33	287.976	190.682	182.385	4375.1	437.41	168.692	600.112
	32	611326	125625	115928	11131.2	9002.75	8398.75	30616	11269.2	8841.75	8100.75		32	100003	10565.6	37583.7	236.424	564.568	349.847	7177.06	674.911	376.308	344.129
	33	584503	115211	77602.2	12126.2	9271	8148.5	10140	11799.2	8322.75	9742.75		33	58849.7	6996.88	8189.89	1678.88	702.817	864.522	1470.52	151.759	1193.77	870.018
	34	654999	119805	60974.5	12548.2	8900.5	8756.5	126664	13274	10127.8	8935.25		34	124387	14527.9	13914.6	408.075	191.785	399.03	34245.1	406.464	803.678	390.562
	35	556867	122388	469516	12682.8	9615.25	10016	61458	13472	8290.5	17738.2		35	20144.1	14006.3	50911.9	255.509	537.418	244.564	7219.74	2049.72	178.051	3002.63
	36	497612	109886	449886	12027.5	8479	9583	67242	12872	8359	14166.8		36	41307.3	1902.03	43304.9	465.476	1028.98	177.858	10726.9	135.89	233.571	1498.78
	37	596745	126236	214343	13906.5	11912	14495	204497	16795	12597.5	18671.8		37	38549.9	5003.63	12680.7	1076.77	2281.87	1951.23	81241.5	1437.97	2336.33	2188.08
	38	613375	123790	44943.2	12442.2	11121.8	9567.25	75361.8	11272.8	10207.2	10884.5		38	30700.2	8165.56	3720.29	1277.99	1959.86	381.455	23050.4	425.312	335.766	910.436
	39	614872	116752	74005.5	11238.2	11031.8	9610.5	100076	14751.2	11125.5	10064		39	42025.8	13241.1	9023.37	617.691	610.347	332.454	30615.6	366.303	633.882	102.062
	40	618720	112632	88279.8	11314.2	11324.2	10150.8	127490	15294	13948	15667.2		40	46674.5	6936.96	12235.3	742.26	1140.44	515.393	25799.1	1414.89	786.652	4916.23
	41	661008	126385	67227.8	12017.8	11661.8	9626.25	33547.8	11742.5	11081.2	9403		41	69177.4	17693.9	8786.65	1877.27	772.376	1261.58	6437.62	1250.02	1151.94	1225.25
	42	620606	122948	205634	13292.8	9416.25	8164.5	27709.5	13523.8	12658.2	8946		42	91508.4	10929.1	35629.9	2454.36	1437.67	304.117	6672.7	1062.72	4820.88	363.835
	43	661879	112852	133088	10779.8	7915.75	7050.5	18795.8	12150.5	8654.25	8399.25		43	40182.9	15029.4	5830.73	2207.17	646.544	678.206	3592.53	1036.95	701.473	512.576
	44	605736	120855	1.74318e+06	12675.2	9795.25	72776	211302	17856.5	15444.2	32896		44	36333.9	5916.31	207375	268.46	891.008	4695.4	53814.3	2840.81	1785.73	3206.58
	45	593410	123471	257298	12740.2	10316.8	9356.75	102951	12470.2	9494.5	9827.25		45	17675	10915.1	35939.7	804.679	783.338	448.721	26362.1	200.317	200.207	124.068
	46	604254	120102	70873.2	12882.2	9284	8631.75	43434.5	13101.8	8844.5	10737.2		46	53494.1	14458	2725.38	384.536	876.361	478.981	5912.9	1836.44	521.301	2103.87
	47	598589	117482	130034	11081.8	8352.5	9617.5	63760.5	11435.5	8646	13842.5		47	69699.9	5621.22	19444	619.355	947.071	437.005	17770.1	658.487	506.248	1921.12
	48	607398	105200	515413	12996.8	9759.75	12798.5	92811.8	9704	10010	21713.8		48	47762.6	8421.17	26621.5	1093.69	424.936	607.679	41568	534.897	293.197	1837.9
	49	690778	116206	100864	10902.8	9329	8450.25	28623	12981.2	8828.5	10924		49	56876.3	8597.8	19966.2	652.726	809.369	299.998	4278.92	594.661	167.749	563.263
	50	668703	120409	1.17936e+06	11811	10246	22752.2	266972	15731.5	9294.75	13013.8		50	57950.8	1521.64	43175.3	824.243	1220.09	1238.95	43697.6	1858.96	619.447	891.728
	Average	592790	123439	312145	12756.8	9953.78	16417.1	80060.6	13677.4	9649.28	12978.5
	Standard Deviation	67809.6	10748.5	390089	1556.84	957.327	27044.1	76752.4	3265.01	1608.2	4354.5
