# Supplementary material for: Eccrine Sweat as a Biofluid for Profiling Immune Biomarkers
Source: Proteomics Clin Appl. 2018 Jun 28;12(6):1800010. doi: 10.1002/prca.201800010 (PMC6282813; doi:10.1002/prca.201800010)
Supplement: Supplementary file 4 — Supporting information. [file PRCA-12-na-s004.xlsx]

## Sheet: Cytokine Arrays
	Pos 1	Pos 2	Pos 3	Neg	Neg	ENA-78	GCSF	GM-CSF	GRO	GRO-alpha	I-309	IL-1 alpha	IL-1 beta	IL-2	IL-3	IL-4	IL-5	IL-6	IL-7	IL-8	IL-10	IL-12 p70	IL-13	IL-15	IFN-gamma	MCP-1	MCP-2	MCP-3	MCSF	MDC	MIG	MIP-1 delta	RANTES	SCF	SDF-1	TARC	TGF- beta 1	TNF-alpha	TNF-beta	EGF	IGF-I	Angiogenin	Oncostatin M	Thrombopoietin	VEGF	PDGF BB	Leptin	NEG	NEG
6 Macroduct	31492.5	12344	7779.5	30	32	124	262	269.5	328.5	173.5	142.5	1975.5	78.5	317	145.5	362	328.5	136.5	300	267.5	290.5	201	427	236.5	209	220.5	169	122	263.5	75.5	241	762	96	92	368	158	262.5	261.5	212.5	10504	410.5	454	236	340.5	148.5	134	96.5	30.5	29.5
14 Macroduct	31937.5	12401.5	8303	34	34	88.5	249	269.5	345.5	176	82	3667.5	98	419	69.5	369	312	134	297.5	280.5	316	245.5	397.5	238	212.5	236	165.5	87	236.5	84.5	255.5	450	82.5	63	312	112.5	265	257	230.5	11408	363.5	230	270	511	147	111.5	99.5	30	30
18 Macroduct	30924.5	12520	7641.5	30.5	33	163.5	274.5	289.5	352.5	192	82.5	863	67.5	324.5	85	386.5	337.5	123.5	298.5	295	317.5	234	404.5	246.5	204	236.5	172	105	270.5	101	252	269.5	100	64	446	126	286	280.5	232.5	1361	444.5	138.5	286	246	162.5	106	98	31	30
19 Macroduct	33216	12670	8061	33.5	33.5	162.5	262.5	268	353	173.5	80	5954.5	152.5	321.5	113.5	333	320	142	306	277	294.5	218.5	411	277	245.5	256	152.5	88.5	183.5	73.5	225.5	185.5	77.5	64	191.5	106	289	295	237.5	2081	367	242.5	235.5	185.5	144.5	82	82	32	32
20 Macroduct	32329	12518.5	7620	30	33	143	241.5	244	311	157.5	111.5	2213	90.5	290.5	62.5	307.5	299	121	285.5	253	269	201.5	382.5	238	209.5	218.5	132	92	203.5	84	225	435	85	62	212	111.5	268.5	266	238	1700.5	390	602.5	229.5	190	120.5	91.5	87	30	30.5
21 Macroduct	33325.5	13031.5	7959.5	39.5	40.5	69	260	275	334.5	202.5	68.5	2402	71	300	85	331.5	315	147	284	251	283.5	223.5	455.5	257	225.5	236	142	90.5	234	81.5	226.5	312.5	86	58.5	313	115.5	275.5	261.5	234.5	791	396.5	285.5	250	200	175.5	121	94	33.5	33.5
27 Macroduct	30965	11590	7504	32.5	34	74.5	222	239	309	164	66	720	99	271.5	70	313.5	296	120	269	243.5	270	210.5	392	234.5	222.5	209	155	94.5	213.5	77	211	526	87.5	52.5	218	114.5	269	248.5	228.5	1020	398.5	144.5	233.5	169.5	116.5	96	103	32.5	31.5
30 Macroduct	36556.5	14244.5	9517.5	32.5	36.5	68.5	265	300.5	346	198	79.5	3866	65	306	48.5	337	322	148	313.5	282	313.5	220.5	417	255	230	249.5	131.5	70.5	219	76	221	160	62	46.5	221	101	298.5	285	248	466	331.5	798.5	216.5	301	100	71.5	66.5	30	32
31 Macroduct	32663	12884	8281.5	34	41.5	114.5	235.5	263	484.5	182	53.5	2353	51	303	90.5	297.5	299.5	138	277	267.5	277.5	206	365.5	241.5	229	151	158.5	102.5	229	96.5	210.5	124.5	94	97	187.5	108.5	259	280	173	1977	360	1009.5	232.5	200	148	104	95.5	34	33
32 Macroduct	31799	11946	8013.5	32.5	34.5	124	227	258.5	333.5	182	61.5	694.5	54	290.5	72	309	280.5	117.5	279	266	294	221	420	232	198.5	203.5	136	83.5	212	63.5	210	198	64.5	51	164.5	100	251.5	255	220	784.5	290.5	2000	194	161	119	105.5	74	32	30.5
34 Macroduct	37657.5	14845	9422.5	34.5	39	89	242	271.5	323.5	162	99.5	967	90.5	311	79.5	331	300.5	126.5	267.5	239	273.5	217.5	362	213	201.5	219.5	185.5	103.5	182.5	94	198.5	153.5	103	92.5	214	115	240.5	234.5	206.5	1382	341	8589	225	211.5	143.5	101.5	85	29.5	32
39 Macroduct	32928	12983.5	7785	31	34	75.5	208	240	299	166.5	58	1672	73	270.5	72	296.5	270.5	106	250.5	237.5	269.5	206	361.5	212.5	163	180	140.5	71	205.5	61	184	155.5	60.5	48.5	145	89	240.5	212	189.5	419.5	258	4583.5	190	157.5	108	89	72.5	31.5	30
40 Macroduct	36546.5	14372	9268	40	39	92.5	248.5	278.5	315.5	168	64.5	9253.5	142	305	59	351	330	129.5	283.5	259.5	277.5	203	380.5	217	211.5	222	144.5	78.5	205.5	89.5	242.5	117	53.5	55.5	197	91.5	268	247	218	1488	465	4041	245.5	255.5	144.5	70.5	51	29	30.5
41 Macroduct	32583.5	12623.5	8128.5	32.5	34.5	86.5	212.5	237	292.5	157	57.5	781	69.5	275.5	70	316.5	280	112	244	226	257	193.5	352	216	177	183.5	133	75.5	191.5	62	183.5	175	65	45.5	127	87.5	229.5	227	184.5	636	323.5	115.5	197.5	148.5	110.5	88	70	30.5	31
43 Macroduct	53937	14673.5	10279.5	39	45.5	77.5	283.5	261	414.5	200.5	94	6442.5	88.5	297	66	316.5	355	167.5	334	296	349	270	465	289.5	261.5	298	163.5	73.5	205	103.5	239	86.5	71.5	54.5	533	100	343	328	273	2826.5	98	90	159	363	126	66.5	51.5	45.5	52.5
47 Macroduct	35282.5	12776	8149.5	29.5	36	72.5	250.5	273.5	341	162	67	4062	100.5	290.5	45.5	326	307.5	127	300.5	268.5	309	239	426	252	211	238	146.5	65.5	271	110	246	207	93	50.5	757	93.5	274.5	276.5	242.5	1893	444	270.5	304	321.5	246	72.5	58.5	32.5	37.5
3 Pharmchek	34830	13434	8517.5	33.5	37	98.5	270	296	367	195.5	77.5	745.5	63.5	317.5	102	326.5	324.5	150.5	310.5	270.5	310	212.5	487	264.5	239	271.5	155	96.5	205	66	232	475.5	75.5	61	228.5	111	297	294	258.5	1193	356.5	723.5	221	170.5	123	101.5	85.5	31.5	31
4 Pharmchek	27947	11295	7124.5	32	36	149.5	257	270	335.5	183	74.5	860.5	86	293.5	84	309.5	297.5	126.5	292	272	294	211.5	433.5	244	207.5	239	157.5	103	260.5	80.5	235	747	91	69	297.5	124	265.5	263	224.5	814	388.5	197.5	241	161.5	136.5	120.5	112.5	31	29
7 Pharmchek	31420.5	12587	7647	29.5	33	76.5	242	260	342	173.5	100	453	51.5	299.5	83.5	375	315	121.5	293.5	258	283.5	199	402.5	227	188.5	193	154	104	251.5	96.5	244	841.5	92.5	60.5	335	134	278.5	250	185.5	681	425	127	236	162.5	131.5	119	108	30.5	29.5
9 Pharmchek	34646.5	13512.5	8357.5	31	35	90.5	232.5	246	316.5	158	82.5	671	66.5	289	107.5	306.5	274	114.5	258	245	280	180.5	345	223.5	430.5	225	142.5	84.5	213	66.5	171	382	85	56.5	290.5	111.5	296	294.5	211	1899.5	269	86	192.5	152.5	116	92.5	103.5	30.5	31
10 Pharmchek	31295.5	11969.5	7475	31	35.5	71.5	203.5	212.5	285	143.5	69.5	442.5	51.5	254	76	279	263	106	239.5	216	248	171.5	331	196	170	190.5	158.5	102	239	74	186	492	102.5	60	255	105.5	218.5	221.5	214.5	506.5	273.5	135	197.5	134.5	119	110.5	100	29.5	34
11 Pharmchek	30496	11400.5	6946	32	34	139	221	228.5	308	152.5	75.5	632	71	258.5	57.5	297.5	303.5	122	296	261.5	286.5	195.5	366.5	200	191	211	149	87.5	240.5	79	229	605	112	59	287	118.5	232	235	237.5	4780	305.5	92.5	225	273	135	106	88.5	30	30
12 Pharmchek	29557.5	11625.5	7295	32.5	35	73	234	233	307	154	73	543	54.5	263	58	276.5	295	114	276	249.5	275	194	391	225.5	199	201.5	146.5	92	214.5	78	229	554.5	81	54	219	109	255	224.5	199	2484.5	324	158.5	225.5	181.5	105	102	92.5	31.5	30
13 Pharmchek	32838.5	12991	8532	32.5	34	83.5	262.5	276.5	377	114.5	79	892.5	65	342	72	394	369.5	145	300	283.5	355.5	259	504.5	286	248	924	192.5	90.5	241	81.5	402	463.5	85.5	72	304	129.5	318.5	443.5	301.5	1320	412	98.5	296.5	248	174	95.5	102.5	39	40
16 Pharmchek	31768	11931	7401.5	31	32.5	78.5	263.5	282.5	363	199.5	88	714	60.5	344	126	361	340.5	135.5	303.5	279	299	252	453.5	263.5	240	249.5	182	108	157.5	83.5	252	190.5	82	57.5	274	118.5	274.5	283.5	236.5	755.5	427.5	91.5	255	208.5	146.5	87	88	31.5	31
22 Pharmchek	30782.5	12527	7746	31.5	34	110.5	256	253	307.5	181	68.5	747.5	73.5	287	80	329	301	124.5	282.5	246.5	277	198.5	389.5	225.5	199	219.5	152	102.5	243	89	214	459	98	66	324	125	247.5	240.5	223.5	874	421.5	175.5	256	190	151.5	118.5	117.5	33	32
23 Pharmchek	30400	12428.5	7662.5	30.5	33	63.5	226.5	235	305.5	173.5	107.5	664	72.5	271	81.5	328.5	298.5	114.5	274.5	236.5	263	195.5	386.5	222.5	202	254.5	166	116	243.5	98.5	216	319.5	103	59.5	401.5	149.5	240	221.5	215.5	1685	415.5	161	248.5	198.5	152	114.5	137.5	30	29
25 Pharmchek	28470	11119	7474.5	31	34	96	231.5	251.5	298.5	174	96	1670.5	70.5	257	84	333	283.5	109	271	238.5	275	219.5	391.5	216.5	200	215.5	162	112.5	246	98	213	576	103	79	456.5	179	243.5	227	215	552.5	459.5	97	267	377.5	144.5	108	102.5	31	31
26 Pharmchek	30863	12435.5	8637.5	33	36.5	68	271	277.5	346	189	70.5	1171.5	99.5	297.5	77	360.5	319.5	139	306.5	271	315	219.5	424	251	223	248	152.5	84	200	77.5	235	320.5	82.5	64	183.5	115	296.5	278.5	251.5	1118.5	401	141.5	255	184	131	103.5	110.5	32	34
29 Pharmchek	30697	11522	7196	31	32	69.5	219	229.5	302	159	57	607.5	81.5	262	82	316	302	113	280	244.5	282.5	217.5	388	200.5	180.5	203	141.5	91.5	194.5	74.5	216	445.5	88.5	54.5	189.5	106	236.5	221	212	1856.5	373.5	205.5	248.5	206	136	98.5	100	30	29.5
[truncated: 3 more columns]
